# Supplementary material for: Deep divergence and rapid evolutionary rates in gut-associated Acetobacteraceae of ants
Source: BMC Microbiol. 2016 Jul 11;16:140. doi: 10.1186/s12866-016-0721-8 (PMC4939635; doi:10.1186/s12866-016-0721-8)
Supplement: Additional file 2: — Empirical estimation of error rates for the E. coli amplicon library. (XLS 44 kb) [file 12866_2016_721_MOESM2_ESM.xls]

## Sheet: Af2
Additional file 2. Empirical estimation of error rates for the E. coli amplicon library. Statistics are for raw reads, filtered and trimmed as listed. All quality values are listed as Phred quality scores. Variant bases were identified using VarScan. N50, the sequence read length at which > 50% of all bases reside in sequence reads longer than the listed value. N95, the sequence read length at wh…
		Length Stats1
Filtering Criteria	Reads surviving filter	N50	N95	Avg. length	Total base pairs
minimum 50bp reads2	2676	374	184	274.46	733911
minimum 300bp reads	1831	375	371	373.41	683708
minimum 300bp/Q20 reads3	215	375	369	372.1	80001
minimum 300bp/Q163	724	374	371	371.72	269122
minimum 400bp reads	1765	375	372	374.88	661657
minimum 360bp/ maximum expected error 1.5	894	360	360	360	321840
		Quality Stats
	% bases > Q20	% bases > Q30	Min Q	Max Q	Avg. Q
minimum 50bp reads	87.04	57.28	5	45	28.19
minimum 300bp reads	89.41	60.31	5	45	28.71
minimum 300bp/Q20 reads	95.93	69.82	7	45	30.17
minimum 300bp/Q16	92.31	65.37	7	45	29.53
minimum 400bp reads	89.75	60.87	6	45	28.79
minimum 360bp/ maximum expected error 1.5	94.71	69.95	7	45	30.08
		Error Stats
Filtering Criteria	Total Substitutions	Total Indels	Total errors	Max indel freq./site	Max subs. freq./site
minimum 50bp reads	445	4568	5013	0.6239	0.0219
minimum 300bp reads	405	3505	3910	0.572	0.0231
minimum 300bp/Q20 reads	42	154	196	0.2698	0.0093
minimum 300bp/Q16	158	872	1030	0.5104	0.0042
minimum 400bp reads	340	3219	3559	0.5655	0.0054
minimum 360bp/ maximum expected error 1.5	118	58	176	0.4518	0.0054
		Error Stats cont.
	Per-base indel error rate	Per-base substitution error rate	Per-base combined error rate
minimum 50bp reads	0.00622419	0.000606341	0.00683053
minimum 300bp reads	0.00512646	0.000592358	0.00571882
minimum 300bp/Q20 reads	0.00192498	0.000524993	0.00244997
minimum 300bp/Q16	0.00324017	0.000587094	0.00382726
minimum 400bp reads	0.00486506	0.000513861	0.00537892
minimum 360bp/ maximum expected error 1.5	0.000180214	0.000366642	0.000546856
1All values are given for reads after barcode and primer removal
2Retained only those reads 50bp or longer, etc.
3Quality filtering based on maintaining the average listed Q score for 10bp sliding window along read
