# Supplementary material for: Deep divergence and rapid evolutionary rates in gut-associated Acetobacteraceae of ants
Source: BMC Microbiol. 2016 Jul 11;16:140. doi: 10.1186/s12866-016-0721-8 (PMC4939635; doi:10.1186/s12866-016-0721-8)
Supplement: Additional file 3: — Sampling structure of collected C. chromaiodes colonies. (XLS 39 kb) [file 12866_2016_721_MOESM3_ESM.xls]

## Sheet: Af3
Additional file 3. Sampling structure of collected C. chromaiodes colonies.
Location	Durant Nature Park*	Durant Nature Park*	Durant Nature Park*
Colony Number	2	4	6
Colony ID	789	791	793
GPS coordinate	N35°53'31.4 W078°35'09.3	N35°53'31.9 W078°35'10.8	N35°53'31.8 W078°35'09.7
Samples	gaster replicate 1 (3 gasters)	gaster replicate 1 (5 gasters)	gaster replicate 1 (5 gasters)
	gaster replicate 2 (3 gasters)	gaster replicate 2 (5 gasters)	gaster replicate 2 (5 gasters)
	gaster replicate 3 (3 gasters)	gaster replicate 3 (5 gasters)	gaster replicate 3 (5 gasters)
	Queen gaster		Queen gaster
Location	Duke Forest**	Duke Forest**	Duke Forest**
Colony Number	8	9	10
Colony ID	798	799	800
GPS coordinate	N36°00'50.7 W078°59'23.5	N36°00'50.7 W078°59'23.3	N/A, within 200m of 799
Samples	gaster replicate 1 (5 gasters)	gaster replicate 1 (5 gasters)	gaster replicate 1 (3 gasters)
	gaster replicate 2 (5 gasters)	gaster replicate 2 (5 gasters)	gaster replicate 2 (3 gasters)
	gaster replicate 3 (5 gasters)	gaster replicate 3 (5 gasters)	gaster replicate 3 (3 gasters)
		Queen gaster	Queen gaster
* Approximate address: 8305 Camp Durant Rd, Raleigh, NC 27614, United States
** Approximate address: 3900 Kerley Rd, Durham, NC 27705, United States
