# Supplementary material for: Deep divergence and rapid evolutionary rates in gut-associated Acetobacteraceae of ants
Source: BMC Microbiol. 2016 Jul 11;16:140. doi: 10.1186/s12866-016-0721-8 (PMC4939635; doi:10.1186/s12866-016-0721-8)
Supplement: Additional file 4: — Distribution of AAB across ant samples. (XLS 50 kb) [file 12866_2016_721_MOESM4_ESM.xls]

## Sheet: Af4
Additional file 4. Distribution of AAB across ant samples. (a) Result of AAB-specific PCR screen across Camponotus samples from distinct locations. (b) Ant-associated AABs detected in previous studies, with references to the original study.
A.
Sample ID	Host Species	Location	AAB detected	Caste	gDNA Isolation Source	Sequence confirmed	Surface sterilization (SS) approach	SS confirmed via PCR?	Reference	Accession/ BioProject
435.1	C. castaneus	USA:Massachusetts	AAB1	Major	Individual gaster	yes	2	no	This study	N/A
435.2	C. castaneus	USA:Massachusetts		Minor	Individual gaster	N/A	2	no	This study	N/A
435.3	C. castaneus	USA:Massachusetts		Major	Individual gaster	N/A	2	no	This study	N/A
529.1	C. pennsylvanicus	USA:Massachusetts	AAB1	Minor	Individual gaster	yes	2	no	This study	N/A
529.2	C. pennsylvanicus	USA:Massachusetts		Major	Individual gaster	N/A	2	no	This study	N/A
529.3	C. pennsylvanicus	USA:Massachusetts		Major	Individual gaster	N/A	2	no	This study	N/A
543.1	C. vafer	USA: Arizona		Minor	Individual gaster	N/A	2	no	This study	N/A
543.2	C. vafer	USA: Arizona		Minor	Individual gaster	N/A	2	no	This study	N/A
543.3	C. vafer	USA: Arizona		Minor	Individual gaster	N/A	2	no	This study	N/A
607.1	C. festinatus	USA:Texas		Minor	Individual gaster	N/A	2	no	This study	N/A
607.2	C. festinatus	USA:Texas		Major	Individual gaster	N/A	2	no	This study	N/A
607.3	C. festinatus	USA:Texas		Minor	Individual gaster	N/A	2	no	This study	N/A
641.1	C. castaneus	USA:Massachusetts		Major	Individual gaster	N/A	2	no	This study	N/A
641.2	C. castaneus	USA:Massachusetts		Alate	Individual gaster	N/A	2	no	This study	N/A
641.3	C. castaneus	USA:Massachusetts		Winged Male	Individual gaster	N/A	2	no	This study	N/A
689.1	C.chromaiodes	USA:North Carolina		Major	Individual gaster	N/A	2	no	This study	N/A
689.2	C.chromaiodes	USA:North Carolina		Major	Individual gaster	N/A	2	no	This study	N/A
689.3	C.chromaiodes	USA:North Carolina	AAB2	Major	Individual gaster	N/A	2	no	This study	N/A
744.1	C.chromaiodes	USA:North Carolina	AAB2	Major	Individual gaster	N/A	2	no	This study	N/A
744.2	C.chromaiodes	USA:North Carolina		Minor	Individual gaster	N/A	2	no	This study	N/A
744.3	C.chromaiodes	USA:North Carolina	AAB2	Minor	Individual gaster	yes	2	no	This study	N/A
754.1	C. castaneus	USA:North Carolina		Major	Individual gaster	N/A	2	no	This study	N/A
754.2	C. castaneus	USA:North Carolina		Minor	Individual gaster	N/A	2	no	This study	N/A
754.3	C. castaneus	USA:North Carolina		Minor	Individual gaster	N/A	2	no	This study	N/A
789.1	C.chromaiodes	USA:North Carolina	AAB1	Minor	3 pooled gasters	yes	1	yes	This study	PRJNA297240
789.2	C.chromaiodes	USA:North Carolina	AAB1	Minor	3 pooled gasters	yes	1	yes	This study	PRJNA297240
789.3	C.chromaiodes	USA:North Carolina	AAB1 & 2	Minor	3 pooled gasters	yes	1	yes	This study	PRJNA297240
791.1	C.chromaiodes	USA:North Carolina	AAB1 & 2	Minor	5 pooled gasters	yes	1	yes	This study	PRJNA297240
791.2	C.chromaiodes	USA:North Carolina	AAB1	Minor	5 pooled gasters	yes	1	yes	This study	PRJNA297240
791.3	C.chromaiodes	USA:North Carolina	AAB1	Minor	5 pooled gasters	yes	1	yes	This study	PRJNA297240
793.1	C.chromaiodes	USA:North Carolina	AAB1	Minor	5 pooled gasters	yes	1	yes	This study	PRJNA297240
793.2	C.chromaiodes	USA:North Carolina	AAB1	Minor	5 pooled gasters	yes	1	yes	This study	PRJNA297240
793.3	C.chromaiodes	USA:North Carolina	AAB1 & 2	Minor	5 pooled gasters	yes	1	yes	This study	PRJNA297240
798.1	C.chromaiodes	USA:North Carolina	AAB1	Minor	5 pooled gasters	yes	1	yes	This study	PRJNA297240
798.2	C.chromaiodes	USA:North Carolina	AAB1	Minor	5 pooled gasters	yes	1	yes	This study	PRJNA297240
798.3	C.chromaiodes	USA:North Carolina	AAB1	Minor	5 pooled gasters	yes	1	yes	This study	PRJNA297240
799.1	C.chromaiodes	USA:North Carolina	AAB2	Minor	5 pooled gasters	yes	1	yes	This study	PRJNA297240
799.2	C.chromaiodes	USA:North Carolina	AAB2	Minor	5 pooled gasters	yes	1	yes	This study	KU289115
799.3	C.chromaiodes	USA:North Carolina	AAB2	Minor	5 pooled gasters	yes	1	yes	This study	PRJNA297240
800.1	C.chromaiodes	USA:North Carolina	AAB1	Minor	3 pooled gasters	yes	1	yes	This study	PRJNA297240
800.2	C.chromaiodes	USA:North Carolina		Minor	3 pooled gasters	N/A	1	yes	This study	PRJNA297240
800.3	C.chromaiodes	USA:North Carolina	AAB1	Minor	3 pooled gasters	yes	1	yes	This study	PRJNA297240
806.1	C.chromaiodes	USA:North Carolina		Minor	Individual gut	N/A	2	no	This study	N/A
806.2	C.chromaiodes	USA:North Carolina	AAB1	Minor	Individual gut	N/A	2	no	This study	N/A
806.3	C.chromaiodes	USA:North Carolina	AAB1	Minor	Individual gut	N/A	2	no	This study	N/A
806.4	C.chromaiodes	USA:North Carolina		Pupa	Individual gut	N/A	2	no	This study	N/A
806.5	C.chromaiodes	USA:North Carolina		Pupa	Individual gut	N/A	2	no	This study	N/A
806.6	C.chromaiodes	USA:North Carolina		Pupa	Individual gut	N/A	2	no	This study	N/A
789.Q	C.chromaiodes	USA:North Carolina	AAB2	Queen	Individual gaster	yes	1	yes	This study	PRJNA297240
793.Q	C.chromaiodes	USA:North Carolina	AAB2	Queen	Individual gaster	yes	1	yes	This study	PRJNA297240
800.Q	C.chromaiodes	USA:North Carolina	AAB1	Queen	Individual gaster	yes	1	yes	This study	PRJNA297240
854.4	C. castaneus	USA:North Carolina	AAB1	Minor	Individual gut	yes	2	no	This study	KU289116
B.
Sample ID	Host Species	Location	AAB detected	Caste	gDNA Isolation Source	Sequence confirmed	Surface sterilization (SS) approach	SS confirmed via PCR?	Reference	Accession/ BioProject
AA019A1	C. fragilis	USA: Arizona	AAB2	Worker	10-20 pooled crops	yes	70% EtOH, 2X H20 rinse	no	He et al. 2014	JN846883.1
4C1-187	C. japonicus	China	AAB1	Worker	30 pooled gut tracts	yes	70% EtOH, 2X H20 rinse	no	Li et al. 2012	KJ424420.1
M3	C. japonicus	China	AAB2	Major	10 pooled gut tracts	yes	70% EtOH, 3X H20 rinse	no	Lin et al. 2015	KM974908.1
F1	F. exsecta	Finland	AAB1	Queen/worker/male	Individual ant	yes	96% EtOH rinse	no	Johansson et al. 2013	PRJNA213662*
F2	F. exsecta	Finland	AAB2	Whole ant	Individual ant	yes	96% EtOH rinse	no	Johansson et al. 2013	PRJNA213662*
CB1	Cataglyphis bicolor	Tunisia	AAB2	N/A	gut tissue	yes	N/A	no	unpublished	KF419351.1
CF1	Cataglyphis fortis	Tunisia	AAB2	N/A	gut tissue	yes	N/A	no	unpublished	KF419347.1
AC1	Atta colombica	Panama	distinct lineage	refuse dump	refuse dump	yes	N/A	no	unpublished	LN568338.1
AL1	Atta laevigata	Brazil	distinct lineage	N/A	N/A	yes	N/A	no	unpublished	KF248847.1
MS1	Megalomyrmex staudingeri	Peru	distinct lineage	Workers	2-10 pooled ants	yes	70% EtOH, 2X H20 rinse	no	Liberti et al. 2015	SRR1769764
*Sequence was assembled from reads spanning all sequence read archives within the given BioProject
