# Supplementary material for: Deep divergence and rapid evolutionary rates in gut-associated Acetobacteraceae of ants
Source: BMC Microbiol. 2016 Jul 11;16:140. doi: 10.1186/s12866-016-0721-8 (PMC4939635; doi:10.1186/s12866-016-0721-8)
Supplement: Additional file 7: — Values for 16S rRNA stability and AT content, across free living and symbiotic bacteria shown in Fig. 3. (XLS 33 kb) [file 12866_2016_721_MOESM7_ESM.xls]

## Sheet: Af7
Additional file 7. Values for 16S rRNA stability and AT content, across free-living and symbiotic bacteria shown in Figure 3. Free energy estimation was constrained to known secondary structure interactions and calculated using the Turner 2004 model. Analysis was based on the region of each molecule from E.coli coordinates 16 – 1477. Lifestyle designations are with respect to insect hosts.
				16S rDNA		16S rRNA
OTU	Lifestyle	Transmission mode	Accession	bps	%AT	Normalized 16-1477 -dG ((kcal/mol)/bp)
AAB1 Camponotus chromaiodes	Extracellular gut associate	Unknown	KU289114	1372	47.08	0.298324
AAB2 Camponotus chromaiodes	Extracellular gut associate	Unknown	KU289115	1373	47.2	0.308084
uncultured Acetobacteraceae bacterium, Atta laevigata	Unknown	Unknown	KF248847	1378	45.79	0.317126
Gluconobacter morbifer	Extracellular gut associate	Environmental	EU096234	1370	44.09	0.323577
Acetobacter pomorum	Extracellular gut associate	Environmental	EU096229	1374	45.12	0.324309
Uncultured Opitutales bacterium	Extracellular gut associate	Social	JQ254444	1439	45.59	0.340514
Gluconobacter oxydans	Extracellular gut associate	Environmental	AF127396	1374	44.32	0.32409
Candidatus Ishikawaella capsulata	Extracellular gut associate	Maternal	NZAP010872	1423	51.09	0.275264
Snodgrassella alvi	Extracellular gut associate	Social	NR118405	1418	46.97	0.310649
Gilliamella apicola	Extracellular gut associate	Social	JQ936676	1424	48.1	0.286376
Candidatus Tachikawaea gelatinosa	Extracellular gut associate	Maternal	NZAP014521	1443	52.25	0.277547
Burkholderia sp. RPE64	Extracellular gut associate	Environmental	AP013059	1420	44.23	0.334507
Acetobacter aceti	Free living	Free living	NR026121	1374	45.27	0.321179
Escherichia coli	Free living	Free living	CP000948	1428	45.17	0.318557
Bacillus subtilis	Free living	Free living	CP002906	1435	44.74	0.340557
Gluconacetobacter liquefaciens	Free living	Free living	X75617	1375	44.07	0.327564
Gluconacetobacter oboediens	Free living	Free living	AJ001631	1375	44.15	0.325455
Gluconobacter frateurii	Free living	Free living	NR026224	1370	44.74	0.325109
Gluconacetobacter intermedius	Free living	Free living	EU096236	1375	43.93	0.326036
Asaia platycodi	Free living	Free living	AB485739	1375	44.29	0.326691
Acetobacter pasteurianus	Free living	Free living	AB499842	1374	44.98	0.325546
Candidatus Blochmannia chromaiodes	Intracellular	Maternal	NR102508	1453	51	0.287612
Candidatus Portiera aleyrodidarum	Intracellular	Maternal	NR102830	1418	52.19	0.263188
Candidatus Buchnera aphidicola	Intracellular	Maternal	NR074609	1438	51.46	0.277051
Wolbachia pipientis	Intracellular	Maternal	WPU23709	1379	53.15	0.269398
