# Supplementary material for: Deep divergence and rapid evolutionary rates in gut-associated Acetobacteraceae of ants
Source: BMC Microbiol. 2016 Jul 11;16:140. doi: 10.1186/s12866-016-0721-8 (PMC4939635; doi:10.1186/s12866-016-0721-8)
Supplement: Additional file 8: — Primers used in this study. (XLS 29 kb) [file 12866_2016_721_MOESM8_ESM.xls]

## Sheet: Af8
Additional file 8. Primers used in this study. IT Fusion primers are the barcoded primers used for V4-V5 amplicon analysis. Each barcode (in lowercase letters) had a length of 5 bp, with minimum of 2 bp difference from all other barcodes used.
Primer name	Primer sequence
IT_Fusion_515F_1	CCATCTCATCCCTGCGTGTCTCCGACTCAGagtcgGATGTGCCAGCMGCCGCGGTAA
IT_Fusion_515F_2	CCATCTCATCCCTGCGTGTCTCCGACTCAGatagcGATGTGCCAGCMGCCGCGGTAA
IT_Fusion_515F_3	CCATCTCATCCCTGCGTGTCTCCGACTCAGaaccaGATGTGCCAGCMGCCGCGGTAA
IT_Fusion_515F_4	CCATCTCATCCCTGCGTGTCTCCGACTCAGacatcGATGTGCCAGCMGCCGCGGTAA
IT_Fusion_515F_5	CCATCTCATCCCTGCGTGTCTCCGACTCAGacgagGATGTGCCAGCMGCCGCGGTAA
IT_Fusion_515F_6	CCATCTCATCCCTGCGTGTCTCCGACTCAGacttgGATGTGCCAGCMGCCGCGGTAA
IT_Fusion_515F_7	CCATCTCATCCCTGCGTGTCTCCGACTCAGagcggGATGTGCCAGCMGCCGCGGTAA
IT_Fusion_515F_8	CCATCTCATCCCTGCGTGTCTCCGACTCAGcagaaGATGTGCCAGCMGCCGCGGTAA
IT_Fusion_515F_9	CCATCTCATCCCTGCGTGTCTCCGACTCAGcatcaGATGTGCCAGCMGCCGCGGTAA
IT_Fusion_515F_10	CCATCTCATCCCTGCGTGTCTCCGACTCAGcctaaGATGTGCCAGCMGCCGCGGTAA
IT_Fusion_515F_11	CCATCTCATCCCTGCGTGTCTCCGACTCAGcgattGATGTGCCAGCMGCCGCGGTAA
IT_Fusion_515F_12	CCATCTCATCCCTGCGTGTCTCCGACTCAGctcacGATGTGCCAGCMGCCGCGGTAA
IT_Fusion_515F_13	CCATCTCATCCCTGCGTGTCTCCGACTCAGctctgGATGTGCCAGCMGCCGCGGTAA
IT_Fusion_515F_14	CCATCTCATCCCTGCGTGTCTCCGACTCAGgcaacGATGTGCCAGCMGCCGCGGTAA
IT_Fusion_515F_15	CCATCTCATCCCTGCGTGTCTCCGACTCAGgcttaGATGTGCCAGCMGCCGCGGTAA
IT_Fusion_515F_16	CCATCTCATCCCTGCGTGTCTCCGACTCAGgtcgcGATGTGCCAGCMGCCGCGGTAA
IT_Fusion_515F_17	CCATCTCATCCCTGCGTGTCTCCGACTCAGgttgtGATGTGCCAGCMGCCGCGGTAA
IT_Fusion_515F_18	CCATCTCATCCCTGCGTGTCTCCGACTCAGtaacgGATGTGCCAGCMGCCGCGGTAA
IT_Fusion_515F_19	CCATCTCATCCCTGCGTGTCTCCGACTCAGtactcGATGTGCCAGCMGCCGCGGTAA
IT_Fusion_515F_20	CCATCTCATCCCTGCGTGTCTCCGACTCAGtccgcGATGTGCCAGCMGCCGCGGTAA
IT_Fusion_515F_21	CCATCTCATCCCTGCGTGTCTCCGACTCAGtcgtcGATGTGCCAGCMGCCGCGGTAA
IT_Fusion_515F_22	CCATCTCATCCCTGCGTGTCTCCGACTCAGtgaacGATGTGCCAGCMGCCGCGGTAA
IT_Fusion_515F_23	CCATCTCATCCCTGCGTGTCTCCGACTCAGttaccGATGTGCCAGCMGCCGCGGTAA
IT_Fusion_926R_2	CCTCTCTATGGGCAGTCGGTGATCCGTCTATTCCTTTGANT
IT_Fusion_926R_1	CCTCTCTATGGGCAGTCGGTGATCCGTCAATTCNTTTRAGT
16S_926R_1	CCGTCAATTCNTTTRAGT
16S_926R_2	CCGTCTATTCCTTTGANT
16S_515F	GTGCCAGCMGCCGCGGTAA
16S_1507R	TACCTTGTTACGACTTCACCCCAG
16S_628R	CTACACGTCTTGAATGCAGTTTC
16S_828R	GAAGACATAATCTCCGACATCCA
16S_828F	TGGATGTCGGAGATTATGTCTTC
16S_628F	CGAAACTGCATTCAAGACGTGTAG
16S_9F	GAGAGTTTGATCCTGGCTCAG
