# Supplementary material for: Deep divergence and rapid evolutionary rates in gut-associated Acetobacteraceae of ants
Source: BMC Microbiol. 2016 Jul 11;16:140. doi: 10.1186/s12866-016-0721-8 (PMC4939635; doi:10.1186/s12866-016-0721-8)
Supplement: Additional file 9: — Alignment file of 1,248 nucleotides and 53 taxa. This alignment was used for phylogenetic inference in Fig. 1 and Additional file 5. (TXT 66 kb) [file 12866_2016_721_MOESM9_ESM.txt]

>Acidocella_sp_DM1
CACGUAGGAAUCUAUCUCUGGGUGGGGGACAACCAUGGGAAACUAUGGCUAAUACCGCAUGAUACCUGAGGGUCAAAGGCGUAAGUCGCCUGGAGAGGAGCCUGCGUCUGAUUAGCUUGUUGGUGGGGUAAAGGCCUACCAAGGCGACGAUCAGUAGCUGGUCUGAGAGGAUGAUCAGCCACAUUGGGACUGAGACACGGCCCAAACUCCUACGGGAGGCAGCAGUGGGGAAUAUUGGACAAUGGGGGCAACCCUGAUCCAGCAAUGCCGCGUGUGUGAAGAAGGUCUUCGGAUUGUAAAGCACUUUUGGCAGGGACGAUGAUGACGGUACCUGCAGAAUAAGCCCCGGCUAACUUCGUGCCAGCAGCCGCGGUAAUACGAAGGGGGCUAGCGUUGCUCGGAAUGACUGGGCGUAAAGGGCGCGUAGGCGGCACAUAcAGUCAGAUGUGAAAUUCCUGGGCUCAACCUGGGGACUGCAUUUGAUACGUGUGAGCUAGAGUGAAGAAGAGGGUUGUGGAAUUUCCAGUGUAGAGGUGAAAUUCGUAGAUAUUGGAAAGAACACCGGUGGCGAAGGCGGCAACCUGGUCUUUAACUGACGCUGAGGCGCGAAAGCGUGGGGAGCAAACAGGAUUAGAUACCCUGGUAGUCCACGCUGUAAACGAUGUGUGCUGGAUGUUGGGGAACUUAGUUUCUCAGUGUCGUAGCUAACGCGAUAAGCACACCGCCUGGGGAGUACGGCCGCAAGGUUGAAACUCAAAGGAAUUGACGGGGGCCCGCACAAGCGGUGGAGCAUGUGGUUUAAUUCGAAGCAACGCGCAGAACCUUACCAGGACUUGACAUGNGGUAGgACCGGUGGAGAGAUUCACUUUUCCCGCAAGGGAcCUACUGCACAGGUGCUGCAUGGCUGUCGUCAGCUCGUGUCGUGAGAUGUUGGGUUAAGUCCCGCAACGAGCGCAACCCUCGCCUUUAGUUGCCAUCAGGUUAUGCUGGGCACUCUAAAGGAACUGCCGGUGACAAGCCGGAGGAAGGUGGGGAUGACGUCAAGUCCUCAUGGCCCUUAUGUCCUGGGCUACACACGUGCUACAAUGGUGGUGACAGUGGGAAGCUAUGUGGUGACACAAUGCUGAUCUCUAAAAGCCAUCUCAGUUCAGAUUGUACUCUGCAACUCGAGUACAUGAAGGUGGAAUCGCUAGUAAUCGCGGAUCAGCAUGCCGCGGUGAAUACGUUCCCGGGCCUUGUACACACCGCC
>uncultured_Acetobacteraceae_bacterium__Formica_occulta
CGCGUAGGUUUCUAUCCACAGGUGGGGGACAACCUUGGGAAACCGAGGCUAAUACCGCAUGAUGCCCGAGGGCCAAAGGCGCAAGUCGCCUGUGGAGGAGCCUGCGUUCGAUUAGCUAGUUGGUAAGGUAAAAGCUUACCAAGGCUAUGAUCGAUAGCUGGUUUAAGAGGAUGAUCAGCCACACUGGGACUGAGACACGGCCCAGACUCCUACGGGAGGCAGCAGUGGGGAAUAUUGGACAAUGGGGGAAACCCUGAUCCAGCAAUGCCGCGUGUGUGAAGAAGGUCUUCGGAUUGUAAAGCACUUUCGUUGGGGAAGAUGAUGACGGUACCCAAAGAAGAAGCCCCGGCUAACUUCGUGCCAGCAGCCGCGGUAAUACGAAGGGGGCAAGCGUUGCUCGGAAUGACUGGGCGUAAAGGGCGCGUAGGCUGUUUAAACAGUCAGAUGUGAAAUCCCUGGGCUUAACCCAGGAACUGCAUUUGAUACGUUUAGACUAGAGUUCGAGAGAGGGUUGCGGAAUUCCCAGUGUAGAGGUGAAAUUCGUAGAUAUUGGGAAGAACACCAGUUGCGAAGGCGGCAACCUGGCUCGAUACUGACGCUGAGGCGCGAAAGCGUGGGGAGCAAACAGGAUUAGAUACCCUGGUAGUCCACGCUGUAAACGAUGUGUGCUGGAUGUUGGGAAGCUUGGUUUCUCAGUGUCGGAGCUAACGCGUUAAGCACACCGCCUGGGGAGUACGGUCGCAAGGCUGAAACUCAAAGGAAUUGACGGGGGCCCGCACAAGCGGUGGAGCAUGUGGUUUAAUUCGACGCAACGCGCAGAACCUUACCAAGGCUUUGUAUGNGGGAGgCUUUAGGUAGAAAUACCUAUU--UCUU--CGGAcCUCCCACACAGGUGCUGCAUGGCUGUCGUCAGCUCGUGUCGUGAGAUGUUGGGUUAAGUCCCGCAACGAGCGCAACCCCUGUCUCUAGUUGCCAUCAGGUUUGUCUGGGCACUCUAGAGAGACUGCCGGUGAUAAGCCGGAGGAAGGUGGGGAUGACGUCAAGUCCUCAUGGCCCUUAUGCCUUGGGCUACACACGUGCUACAAUGGCAGUGACAGAGGGAAGCUACAUGGUGACAUGAUGCUGAUCUCUAAUAGCUGUCUCAGUUCGGAUUGCACUCUGCAACUCGAGUGCAUGAAGGUGGAAUCGCUAGUAAUCGCGGAUCAGCAUGCCGCGGUGAAUACGUUCCCGGGCCUUGUACACACCGCC
>Asaia_bogorensis__Tetraponera_rufonigra
CGCGUAGGGACCUAUCCAUGGGUGGGGGAUAACAUCGGGAAACUGGUGCUAAUACCGCAUGAUACCUGAGGGUCAAAGGCGCAAGUCGCCUGUGGAGGAGCCUGCGUUCGAUUAGCUUGUUGGUGGGGUAAAGGCCUACCAAGGCGAUGAUCGAUAGCUGGUCUGAGAGGAUGAUCAGCCACACUGGGACUGAGACACGGCCCAGACUCCUACGGGAGGCAGCAGUGGGGAAUAUUGGACAAUGGGCGAAAGCCUGAUCCAGCAAUGCCGCGUGUGUGAAGAAGGUCUUCGGAUUGUAAAGCACUUUCGACGGGGACGAUGAUGACGGUACCCGUAGAAGAAGCCCCGGCUAACUUCGUGCCAGCAGCCGCGGUAAUACGAAGGGGGCUAGCGUUGCUCGGAAUGACUGGGCGUAAAGGGCGCGUAGGCGGUUUACACAGUCAGAUGUGAAAUUCCAGGGCUUAACCUUGGGGCUGCAUUUGAUACGUGUAGACUAGAGUGUGAGAGAGGGUUGUGGAAUUCCCAGAGUAGAGGUGAACUUCGUAGAUAUUGGGAAGAACACCGGUGGCGAAGGCGGCAACCUGGCUCAUUACUGACGCUGAGGCGCGAAAGCGUGGGGAGCAAACAGGAUUAGAUACCCUGGUAGUCCACGCUGUAAACGAUGUGUGCUGGAUGCUGGGUAACUUAGUUACUCAGUGUCGAAGCUAACGCGCUAAGCACACCGCCUGGGGAGUACGGCCGCAAGGUUGAAACUCAAAGGAAUUGACGGGGGCCCGCACAAGCGGUGGAGCAUGUGGUUUAAUUCGAAGCAACGCGCAGAACCUUACCAGGGCUUGACAUGNGGGAGgCUGUAUCCGGAGAUGGGUAUUUCCCGCAAGGGAcCUCCUGCACAGGUGCUGCAUGGCUGUCGUCAGCUCGUGUCGUGAGAUGUUGGGUUAAGUCCCGCAACGAGCGCAACCCUCGCCUUUAGUUGCCAGCACGUUUGGGUGGGCACUCUAGAGGAACUGCCGGUGACAAGCCGGAGGAAGGUGGGGAUGACGUCAAGUCCUCAUGGCCCUUAUGUCCUGGGCUACACACGUGCUACAAUGGCGGUGACAGUGGGAAGCUAGAUGGUGACAUCGUGCCGAUCUCUAAAAGCCGUCUCAGUUCGGAUUGUACUCUGCAACUCGAGUGCAUGAAGGUGGAAUCGCUAGUAAUCGCGGAUCAGCAUGCCGCGGUGAAUACGUUCCCGGGCCUUGUACACACCGCC
>Acidocella_aluminiidurans
CACGUAGGAAUCUAUCCUGGGGUGGGGGACAACAGCGGGAAACUGCUGCUAAUACCGCAUGAUACCUGAGGGUCAAAGGCGCAAGUCGCCUUGGGAGGAGCCUGCGUCUGAUUAGCUUGUUGGUGGGGUAAAGGCCUACCAAGGCGACGAUCAGUAGCUGGUCUGAGAGGAUGAUCAGCCACAUUGGGACUGAGACACGGCCCAAACUCCUACGGGAGGCAGCAGUGGGGAAUAUUGGACAAUGGGGGAAACCCUGAUCCAGCAAUGCCGCGUGUGUGAAGAAGGUCUUCGGAUUGUAAAGCACUUUUGGCAGGGACGAUGAUGACGGUACCUGCAGAAUAAGCCCCGGCUAACUUCGUGCCAGCAGCCGCGGUAAUACGAAGGGGGCUAGCGUUGCUCGGAAUGACUGGGCGUAAAGGGCGCGUAGGCGGCAUGUAcAGUCAGAAGUGAAAUUCCUGGGCUCAACCUGGGGACUGCUUUUGAUACGUGCGAGCUAGAGUGAGGAAGAGGGUUGUGGAAUUUCCAGUGUAGAGGUGAAAUUCGUAGAUAUUGGAAAGAACACCGGUGGCGAAGGCGGCAACCUGGUCCUUAACUGACGCUGAGGCGCGAAAGCGUGGGGAGCAAACAGGAUUAGAUACCCUGGUAGUCCACGCUGUAAACGAUGUGUGCUGGAUGUUGGGGAACUUAGUUUCUCAGUGUCGUAGCUAACGCGAUAAGCACACCGCCUGGGGAGUACGGCCGCAAGGUUGAAACUCAAAGGAAUUGACGGGGGCCCGCACAAGCGGUGGAGCAUGUGGUUUAAUUCGAAGCAACGCGCAGAACCUUACCAGGAUUUGACAUGNGGGAGgACCGGUACAGAGAUGUACUUUUCCCGCAAGGGAcCUUCCGCACAGGUGCUGCAUGGCUGUCGUCAGCUCGUGUCGUGAGAUGUUGGGUUAAGUCCCGCAACGAGCGCAACCCUCGCCUUUAGUUGCCAUCA-AUUUGU-UGGGCACUCUAGAGGAACUGCCGGUGACAAGCCGGAGGAAGGUGGGGAUGACGUCAAGUCCUCAUGGCCCUUAUGUCCUGGGCUACACACGUGCUACAAUGGUGGUGACAGUGGGAAGCUAGGUAGUGAUACCGUGCUGAUCUCUAAAAGCCAUCUCAGUUCAGAUUGUACUCUGCAACUCGAGUACAUGAAGGUGGAAUCGCUAGUAAUCGUGGAUCAGCAUGCCACGGUGAAUACGUUCCCGGGCCUUGUACACACCGCC
>Saccharibacter_floricola
CGCGUAGGAACCUAUCCAGAGGUGGGGGAUAACACCGGGAAACUGGUGCUAAUACCGCAUGAUACCUGAGGGUUAAAGGCUUUUGUUGCCUUUGGAGGGGCCUGCGUUUGAUUAGCUAGUUGGUUGGGUAAAGGCUGACCAAGGCGAUGAUCAAUAGCUGGUUUGAGAGGAUGAUCAGCCACACUGGGACUGAGACACGGCCCAGACUCCUACGGGAGGCAGCAGUGGGGAAUAUUGGACAAUGGGGGCAACCCUGAUCCAGCAAUGCCGCGUGUGUGAAGAAGGUCUUCGGAUUGUAAAGCACUUUCACUAGGGAAGAUGAUGACGGUACCUAGAGAAGAAGCCCCGGCUAACUUCGUGCCAGCAGCCGCGGUAAUACGAAGGGGGCUAGCGUUGCUCGGAAUGACUGGGCGUAAAGGGCGCGUAGGCGGUUUAUAcAGUCAGAUGUGAAAUCCCCGGGCUUAACCUGGGAACUGCAUUUGAUACGUAUAGACUAGAGUCCGAGAGAGGAUUGCGGAAUUCCCAGUGUAGAGGUGAAAUUCGUAGAUAUUGGGAAGAACACCAGUUGCGAAGGCGGCAAUCUGGCUCGGAACUGACGCUGAGGCGCGAAAGCGUGGGGAGCGAACAGGAUUAGAUACCCUGGUAGUCCACGCUGUAAACGAUGUGUGCUGGAUGUUGGGAAACUUAGUUUUUCAGUGUCGAAGCUAACGUGUUAAGCACACCGCCUGGGGAGUACGACCGCAAGGUUGAAACUCAAAGAAAUUGACGGGGGCCCGCACAAGCGGUGGAGCAUGUGGUUUAAUUCGAAGCAACGCGCAGAACCUUACCAGGUCUUG-UAUGNGGGAGgACGUGCUCAGAGAUGAGUAUU--UCUU--CGGAcCUCCCGCACAGGUGCUGCAUGGCUGUCGUCAGCUCGUGUCGUGAGAUGUUGGGUUAAGUCCCGCAACGAGCGCAACCCCUGUCUUUAGUUGCCAUCACGUUUGGGUGGGCACUCUAGAGAGACUGCCGGUGACAAGCCGGAGGAAGGUGGGGAUGACGUCAAGUCCUCAUGGCCCUUAUGACCUGGGCUACACACGUGCUACAAUGGCGGUGACAAUGGGAAGCUACAUGGUGACAUGAUGCCGAUCUCAAAAAACCGUCUCAGUUCGGAUUGCACUCUGCAACUCGAGUGCAUGAAGGUGGAAUCGCUAGUAAUCGUGGAUCAGCAUGCCACGGUGAAUACGUUCCCGGGCCUUGUACACACCGCC
>Acidocella_facilis
CACGUAGGAAUCUAuCCCAGGGUGGGGGACAACAGCGGGAAACUGCUGCUAAUACCGCAUGAUACCUGAGGGUCAAAGGCGCAAGUCGCCUUGGGAGGAGCCUGCGUCUGAUUAGCUUGUUGGUGGGGUAAAGGCCUACCAAGGCGACGAUCAGUAGCUGGUCUGAGAGGAUGAUCAGCCACAUUGGGACUGAGACACGGCCCAAACUCCUACGGGAGGCAGCAGUGGGGAAUAUUGGACAAUGGGCGCAAGCCUGAUCCAGCAAUGCCGCGUGUGUGAAGAAGGUCUUCGGAUUGUAAAGCACUUUUGGCAGGGACGAUGAUGACGGUACCUGCAGAAUAAGCCCCGGCUAACUUCGUGCCAGCAGCCGCGGUAAUACGAAGGGGGCUAGCGUUGCUCGGAAUGACUGGGCGUAAAGGGCGCGUAGGCGGCAUGUAcAGUCAGAAGUGAAAUUCCUGGGCUCAACCUGGGGACUGCUUUUGAUACGUGCAAGCUAGAGUGAGGAAGAGGGUUGUGGAAUUUCCAGUGUAGAGGUGAAAUUCGUAGAUAUUGGAAAGAACACCGGUGGCGAAGGCGGCAACCUGGUCCUUAACUGACGCUGAGGCGCGAAAGCGUGGGGAGCAAACAGGAUUAGAUACCCUGGUAGUCCACGCUGUAAACGAUGUGUGCUGGAUGUUGGGGAACUUAGUUUCUCAGUGUCGUAGCUAACGCGAUAAGCACACCGCCUGGGGAGUACGGCCGCAAGGUUGAAACUCAAAGGAAUUGACGGGGGCCCGCACAAGCGGUGGAGCAUGUGGUUUAAUUCGAAGCAACGCGCAGAACCUUACCAGGAUUUGACAUGNGGGAGgACCGGUACAGAGAUGUACUUUUCCCGCAAGGGAcCUUCCGCACAGGUGCUGCAUGGCUGUCGUCAGCUCGUGUCGUGAGAUGUUGGGUUAAGUCCCGCAACGAGCGCAACCCUUGCCUUUAGUUGCCAUCA-AUUUGU-UGGGCACUCUAGAGGAACUGCCGGUGACAAGCCGGAGGAAGGUGGGGAUGACGUCAAGUCCUCAUGGCCCUUAUGUCCUGGGCUACACACGUGCUACAAUGGUGGUGACAGUGGGAAGCUAGGUAGUGAUACCGUGCUGAUCUCUAAAAGCCAUCUCAGUUCAGAUUGUACUCUGCAACUCGAGUACAUGAAGGUGGAAUCGCUAGUAAUCGUGGAUCAGCAUGCCACGGUGAAUACGUUCCCGGGCCUUGUACACACCGCC
>Acetobacter_tropicalis
CGCGUAGGAAUCUAUCCAUGGGUGGGGGAUAACUCUGGGAAACUGGAGCUAAUACCGCAUGAUACCUGAGGGUCAAAGGCGUAAGUCGCCUGUGGAGGAGCCUGCGUUCGAUUAGCUUGUUGGUGGGGUAAUGGCCUACC-AGGCGAUGAUCGAUAGCUGGUCUGAGAGGAUGAUCAGCCACACUGGGACUGAGACACGGCCCAGACUCCUACGGGAGGCAGCAGUGGGGAAUAUUGGACAAUGGGGGCAACCCUGAUCCAGCAAUGCCGCGUGUGUGAAGAAGGUUUUCGGAUUGUAAAGCACUUUCGGCGGGGACGAUGAUGACGGUACCCGCAGAAGAAGCCCCGGCUAACUUCGUGCCAGCAGCCGCGGUAAUACGAAGGGGGCUAGCGUUGCUCGGAAUGACUGGGCGUAAAGGGCGUGUAGGCGGUUUGUAcAGUCAGAUGUGAAAUCCCCGGGCUUAACCUGGGAGCUGCAUUUGAUACGUGCAGACUAGAGUGUGAGAGAGGGUUGUGGAAUUCCCAGUGUAGAGGUGAAAUUCGUAGAUAUUGGGAAGAACACCGGUGGCGAAGGCGGCAACCUGGCUCAUGANUGANGCUGAGGCGCGAAAGCGUGGGGAGCAAACAGGAUUAGAUACCCUGGUAGUCCACGCUGUAAACGAUGUGNGCUGGAUGUUGGGCAACUUAGUUGUUCAGUGUCGUAGCUAACGCGAUAAGCACACCGCCUGGGGAGUACGGCCGCAAGGUUGAAACUCAAAGGAAUUGACGGGGGCCCGCACAAGCGGUGGAGCAUGUGGUUUAAUUCGAAGCAACGCGCAGAACCUUACCAGGGCUUG-UAUGNUGUAGgCUGUGUCCAGAGAUGGGCAUUUCCCGCAAGGGAcCUACAGCACAGGUGCUGCAUGGCUGUCGUCAGCUCGUGUCGUGAGAUGUUGGGUUAAGUCCCGCAACGAGCGCAACCCCUAUCUUUAGUUGCCAGCAUGUUUGGGUGGGCACUCUAGAGAGACUGCCGGUGACAAGCCGGAGGAAGGUGGGGAUGACGUCAAGUCCUCAUGGCCCUUAUGUCCUGGGCUACACACGUGCUACAAUGGCGGUGACAGUGGGAAGCUAGAUGGCGACAUCGUGCUGAUCUCUAAAAGCCGUCUCAGUUCGGAUUGCACUCUGCAACUCGAGUGCAUGAAGGUGGAAUCGCUAGUAAUCGCGGAUCAGCAUGCCGCGGUGAAUACGUUCCCGGGCCUUGUACACACCGCC
>Acidocella_aminolytica
CACGUAGGAAUCUAUCCAGAGGUGGGGGACAACAGCGGGAAACUGCUGCUAAUACCGCAUGAUACCUGAGGGUCAAAGGCGCAAGUCGCCUUUGGAGGAGCCUGCGUCUGAUUAGCUUGUUGGUGGGGUAAAGGCUUACCAAGGCNACGAUCAGUAGCUGGUCUGAGAGGAUGAUCAGCCACAUUGGGACUGAGACACGGCCCAAACUCCUACGGGAGGCAGCAGUGGGGAAUAUUGGACAAUGGGCGCAAGCCUGAUCCAGCAAUGCCGCGUGUGUGAAGAAGGUCUUCGGAUUGUAAAGCACUUUUGGCAGGGACGAUGAUGACGGUACCUGCAGAAUAAGCCCCGGCUAACUUCGUGCCAGCAGCCGCGGUAAUACGAAGGGGGCUAGCGUUGCUCGGAAUGACUGGGCGUAAAGGGCGUGUAGGCGGCAUGUAcAGUCAGAAGUGAAAUUCCUGGGCUCAACCUGGGGACUGCUUUUGAUACGUGCAAGCUUGAGUGAGGAAGAGGGUUGUGGAAUUUCCAGUGUAGAGGUGAAAUUCGUAGAUAUUGGAAAGAACACCGGUGGCGAAGGCGGCAACCUGGUCCUUUACUGACGCUGAGGCGCGAAAGCGUGGGGAGCAAACAGGAUUAGAUACCCUGGUAGUCCACGCUGUAAACGAUGUGUGCUGGAUGUUGGGAAaCUUAG-UUUUCAGUGUCGUAGCUAACGCGAUAAGCACACCGCCUGGGGAGUACGGCCGCAAGGUUGAAACUCAAAGGAAUUGACGGGGGCCCGCACAAGCGGUGGAGCAUGUGGUUUAAUUCGAAGCAACGCGCAGAACCUUACCAGGAUUUGACAUGNGGGAGgCUUGGUACAGAGAUGUANUCUUCCCGCAAGGGAcCUUCCGCACAGGUGCUGCAUGGCUGUCGUCAGCUCGUGUCGUGAGAUGUUGGGUUAAGUCCCGCAACGAGCGCAACCCUCGCCUUUAGUUGCCCUCN-AUUUGU-UGGGCACUCUAAAGGAACUGCCGGUGACAAGCCGGAGGAAGGUGGGGAUGACGUCAAGUCCUCAUGGCCCUUAUGUCCUGGGCUACACACGUGCUACAAUGGUGGUGACAGUGGGAAGCUAGGCGGUGACGCCGUGCUGAUCUCUAAAAGCCAUCUCAGUUCGGAUUGUACUCUGCAACUCGAGUACAUGAAGGUGGAAUCGCUAGUAAUCGUGGAUCAGCAUGCCACGGUGAAUACGUUCCCGGGCCUUGUACACACCGCC
>uncultured_Acetobacteraceae_bacterium__Xylocopa_californica
CGCGUAGGAACCUAUCCUGAGGUGGGGGAUAACACUGGGAAACUGGUGCUAAUACCGCAUGAUACCUGAGGGUCAAAGGCUUUUGUUGCCUUAGGAGGGGCCUGCGUUUGAUUAGCUAGUUGGUUAGGUAAAGGCUGACCAAGGCGAUGAUCAAUAGCUGGUUUGAGAGGAUGAUCAGCCACACUGGGACUGAGACACGGCCCAGACUCCUACGGGAGGCAGCAGUGGGGAAUAUUGGACAAUGGGGGCAACCCUGAUCCAGCAAUGCCGCGUGUGUGAAGAAGGUCUUCGGAUUGUAAAGCACUUUCACUAGGGAAGAUGAUGACGGUACCUAGAGAAGAAGCCCCGGCUAACUUCGUGCCAGCAGCCGCGGUAAUACGAAGGGGGCUAGCGUUGCUCGGAAUGACUGGGCGUAAAGGGCGCGUAGGCGGUUUAUAcAGUCAGAUGUGAAAUCCCCGGGCUUAACCUGGGAACUGCAUUUGAUACGUAUAGACUAGAGUCCGAGAGAGGAUUGCGGAAUUCCCAGUGUAGAGGUGAAAUUCGUAGAUAUUGGGAAGAACACCAGUUGCGAAGGCGGCAAUCUGGCUCGGAACUGACGCUGAGGCGCGAAAGCGUGGGGAGCGAACAGGAUUAGAUACCCUGGUAGUCCACGCUGUAAACGAUGUGUGCUGGAUGUUGGGAAACUUAGUUUUUCAGUGUCGAAGCUAACGUGUUAAGCACACCGCCUGGGGAGUACGACCGCAAGGUUGAAACUCAAAGAAAUUGACGGGGGCCCGCACAAGCGGUGGAGCAUGUGGUUUAAUUCGAAGCAACGCGCAGAACCUUACCAGGUCUUG-UAUGNGGGAGgACGUGCCUAGAGAUAGGUAUU--UCUU--CGGAcCUCCCGCACAGGUGCUGCAUGGCUGUCGUCAGCUCGUGUCGUGAGAUGUUGGGUUAAGUCCCGCAACGAGCGCAACCCCUGUCUUUAGUUGCCAUCACGUUUGGGUGGGCACUCUAGAGAGACUGCCGGUGACAAGCCGGAGGAAGGUGGGGAUGACGUCAAGUCCUCAUGGCCCUUAUGACCUGGGCUACACACGUGCUACAAUGGCGGUGACAAUGGGAAGCUACAUGGUGACAUGAUGCCGAUCUCAAAAAACCGUCUCAGUUCGGAUUGCACUCUGCAACUCGAGUGCAUGAAGGUGGAAUCGCUAGUAAUCGUGGAUCAGCAUGCCACGGUGAAUACGUUCCCGGGCCUUGUACACACCGCC
>Acetobacter_cerevisiae
CGCGUAGGAAUCUAUCCAUGGGUGGGGGAUAACUCCGGGAAACUGGAGCUAAUACCGCAUGAUACCUGAGGGUCAAAGGCGCAAGUCGCCUGUGGAGGAGCCUGCGUUUGAUUAGCUUGUUGGUGGGGUAAUGGCCUACCAAGGCGAUGAUCAAUAGCUGGUCUGAGAGGAUGAUCAGCCACACUGGGACUGAGACACGGCCCAGACUCCUACGGGAGGCAGCAGUGGGGAAUAUUGGACAAUGGGGGCAACCCUGAUCCAGCAAUGCCGCGUGUGUGAAGAAGGUUUUCGGAUUGUAAAGCACUUUCGGCGGGGACGAUGAUGACGGUACCCGCAGAAGAAGCCCCGGCUAACUUCGUGCCAGCAGCCGCGGUAAUACGAAGGGGGCUAGCGUUGCUCGGAAUGACUGGGCGUAAAGGGCGUGUAGGCGGUUUGUAcAGUUAGAUGUGAAAUCCCCGGGCUUAACCUGGGAGCUGCAUUUAAUACGUGCAGACUAGAGUGUGAGAGAGGGUUGUGGAAUUCCCAGUGUAGAGGUGAAAUUCGUAGAUAUUGGGAAGAACACCGGUGGCGAAGGCGGCAACCUGGCUCAUUACUGACGCUGAGGCGCGAAAGCGUGGGGAGCAAACAGGAUUAGAUACCCUGGUAGUCCACGCUGUAAACGAUGUGUGCUGGAUGUUGGGUAACUUAGUUACUCAGUGUCGUAGCUAACGCGAUAAGCACACCGCCUGGGGAGUACGGCCGCAAGGUUGAAACUCAAAGGAAUUGACGGGGGCCCGCACAAGCGGUGGAGCAUGUGGUUUAAUUCGAAGCAACGCGCAGAACCUUACCAGGGCUUG-UAUGNGGUAGgCUGUGUCCAGAGAUGGGCAUUUCCCGCAAGGGAcCUACCGCACAGGUGCUGCAUGGCUGUCGUCAGCUCGUGUCGUGAGAUGUUGGGUUAAGUCCCGCAACGAGCGCAACCCCUAUCUUUAGUUGCCAGCAUGUUUGGGUGGGCACUCUAGAGAGACUGCCGGUGACAAGCCGGAGGAAGGUGGGGAUGACGUCAAGUCCUCAUGGCCCUUAUGUCCUGGGCUACACACGUGCUACAAUGGCGAUGACAAUGGGAAGCUAGAUGGCGACAUCGUGCUGAUCUCAAAAAGUCGUCUCAGUUCGGAUUGCACUCUGCAACUCGAGUGCAUGAAGGUGGAAUCGCUAGUAAUCGCGGAUCAGCAUGCCGCGGUGAAUACGUUCCCGGGCCUUGUACACACCGCC
>Acetobacter_malorum__Drosophila_melanogaster
CGCGUAGGAAUCUAUCCACGGGUGGGGGAUAACUCCGGGAAACUGGAGCUAAUACCGCAUGAUACCUGAGGGUCAAAGGCGCAAGUCGCCUGUGGAGGAGCCUGCGUUUGAUUAGCUUGUUGGUGGGGUAAUGGCCUACCAAGGCGAUGAUCAAUAGCUGGUCUGAGAGGAUGAUCAGCCACACUGGGACUGAGACACGGCCCAGACUCCUACGGGAGGCAGCAGUGGGGAAUAUUGGACAAUGGGGGCAACCCUGAUCCAGCAAUGCCGCGUGUGUGAAGAAGGUUUUCGGAUUGUAAAGCACUUUCGGCGGGGACGAUGAUGACGGUACCCGCAGAAGAAGCCCCGGCUAACUUCGUGCCAGCAGCCGCGGUAAUACGAAGGGGGCUAGCGUUGCUCGGAAUGACUGGGCGUAAAGGGCGUGUAGGCGGUUUGUAcAGUUAGAUGUGAAAUCCCCGGGCUUAACCUGGGAGCUGCAUUUAAUACGUGCAGACUAGAGUGUGAGAGAGGGUUGUGGAAUUCCCAGUGUAGAGGUGAAAUUCGUAGAUAUUGGGAAGAACACCGGUGGCGAAGGCGGCAACCUGGCUCAUUACUGACGCUGAGGCGCGAAAGCGUGGGGAGCAAACAGGAUUAGAUACCCUGGUAGUCCACGCUGUAAACGAUGUGUGCUGGAUGUUGGGUAACUUAGUUACUCAGUGUCGUAGCUAACGCGAUAAGCACACCGCCUGGGGAGUACGGCCGCAAGGUUGAAACUCAAAGGAAUUGACGGGGGCCCGCACAAGCGGUGGAGCAUGUGGUUUAAUUCGAAGCAACGCGCAGAACCUUACCAGGGCUUG-UAUGNGGUAGgCUGUGUCCAGAGAUGGGCAUUUCCCGCAAGGGAcCUACCGCACAGGUGCUGCAUGGCUGUCGUCAGCUCGUGUCGUGAGAUGUUGGGUUAAGUCCCGCAACGAGCGCAACCCCUAUCUUUAGUUGCCAGCAUGUUUGGGUGGGCACUCUAGAGAGACUGCCGGUGACAAGCCGGAGGAAGGUGGGGAUGACGUCAAGUCCUCAUGGCCCUUAUGUCCUGGGCUACACACGUGCUACAAUGGCGAUGACAAUGGGAAGCUAGAUGGCGACAUCGUGCUGAUCUCAAAAAGUCGUCUCAGUUCGGAUUGCACUCUGCAACUCGAGUGCAUGAAGGUGGAAUCGCUAGUAAUCGCGGAUCAGCAUGCCGCGGUGAAUACGUUCCCGGGCCUUGUACACACCGCC
>Gluconobacter_oxydans__Saccharicoccus_sacchari
CGCGUAGGGAUCUAUCCACGGGUGGGGGACAACUUCGGGAAACUGGAGCUAAUACCGCAUGAUACCUGAGGGUCAAAGGCGCAAGUCGCCUGUGGAGGAACCUGCGUUCGAUUAGCUAGUUGGUGGGGUAAAGGCCUACCAAGGCGAUGAUCGAUAGCUGGUUUGAGAGGAUGAUCAGCCACACUGGGACUGAGACACGGCCCAGACUCCUACGGGAGGCAGCAGUGGGGAAUAUUGGACAAUGGGGGAAACCCUGAUCCAGCAAUGCCGCGUGUGUGAAGAAGGUCUUCGGAUUGUAAAGCACUUUCGACGGGGACGAUGAUGACGGUACCCGUAGAAGAAGCCCCGGCUAACUUCGUGCCAGCAGCCGCGGUAAUACGAAGGGGGCUAGCGUUGCUCGGAAUGACUGGGCGUAAAGGGCGCGUAGGCGGUUUGGAcAGUCAGAUGUGAAAUCCCCGGGCUUAACCUGGGAACUGCAUUUGAUACGUCCAGACUAGAGUUCGAGAGAGGGUUGUGGAAUUCCCAGUGUAGAGGUGAAAUUCGUAGAUAUUGGGAAGAACACCGGUGGCGAAGGCGGCAACCUGGCUCGAUACUGACGCUGAGGCGCGAAAGCGUGGGGAGCAAACAGGAUUAGAUACCCUGGUAGUCCACGCUGUAAACGAUGUGUGCUGGAUGUUGGGUAACUUAGUUACUCAGUGUCGAAGCUAACGCGCUAAGCACACCGCCUGGGGAGUACGCCCGCAAGGUUGAAACUCAAAGGAAUUGACGGGGGCCCGCACAAGCGGUGGAGCAUGUGGUUUAAUUCGAAGCAACGCGCAGAACCUUACCAGGACUUG-CAUGgGGAGGNACCGGUUCAGAGAUGGACCUU--UCUU--CGGANCCUCCGCACAGGUGCUGCAUGGCUGUCGUCAGCUCGUGUCGUGAGAUGUUGGGUUAAGUCCCGCAACGAGCGCAACCCUUGUCUUUAGUUGCCAGCACCUUUAGGUGGGCACUCUAGAGAGACUGCCGGUGACAAGCCGGAGGAAGGUGGGGAUGACGUCAAGUCCUCAUGGCCCUUAUGUCCUGGGCUACACACGUGCUACAAUGGCGGUGACAGUGGGAAGCUACAUGGUGACAUGGUGCUGAUCUCUAAAAGCCGUCUCAGUUCGGAUUGUACUCUGCAACUCGAGUACAUGAAGGUGGAAUCGCUAGUAAUCGCGGAUCAGCAUGCCGCGGUGAAUACGUUCCCGGGCCUUGUACACACCGCC
>Acetobacter_pasteurianus
CGCGUAGGAAUCUAUCCAUGGGUGGGGGAUAACACUGGGAAACUGGUGCUAAUACCGCAUGAUACCUGAGGGUCAAAGGCGCAAGUCGCCUGUGGAGGAGCCUGCGUUCGAUUAGCUAGUUGGUGGGGUAAAGGCCUACCAAGGCGAUGAUCGAUAGCUGGUUUGAGAGGAUGAUCAGCCACACUGGGACUGAGACACGGCCCAGACUCCUACGGGAGGCAGCAGUGGGGAAUAUUGGACAAUGGGGGCAACCCUGAUCCAGCAAUGCCGCGUGUGUGAAGAAGGUCUUCGGAUUGUAAAGCACUUUCGACGGGGACGAUGAUGACGGUACCCGUAGAAGAAGCCCCGGCUAACUUCGUGCCAGCAGCCGCGGUAAUACGAAGGGGGCUAGCGUUGCUCGGAAUGACUGGGCGUAAAGGGCGUGUAGGCGGUUUUGAcAGUCAGAUGUGAAAUCCCCGGGCUUAACCUGGGAGCUGCAUUUGAGACGUUAAGACUAGAGUGUGAGAGAGGGUUGUGGAAUUCCCAGUGUAGAGGUGAAAUUCGUAGAUAUUGGGAAGAACACCGGUGGCGAAGGCGGCAACCUGGCUCAUUACUGACGCUGAGGCGCGAAAGCGUGGGGAGCAAACAGGAUUAGAUACCCUGGUAGUCCACGCUGUAAACGAUGUGUGCUAGAUGUUGGGUAACUUAGUUACUCAGUGUCGCAGUUAACGCGUUAAGCACACCGCCUGGGGAGUACGGCCGCAAGGUUGAAACUCAAAGGAAUUGACGGGGGCCCGCACAAGCGGUGGAGCAUGUGGUUUAAUUCGAAGCAACGCGCAGAACCUUACCAGGGCUUGA-AUGNUGGAGgCUGUAGGCAGAGAUGUCUAUU--UCUU--CGGAcCUCCAACACAGGUGCUGCAUGGCUGUCGUCAGCUCGUGUCGUGAGAUGUUGGGUUAAGUCCCGCAACGAGCGCAACCCCUAUCUUUAGUUGCCAGCAUGUUUGGGUGGGCACUCUAGAGAGACUGCCGGUGACAAGCCGGAGGAAGGUGGGGAUGACGUCAAGUCCUCAUGGCCCUUAUGUCCUGGGCUACACACGUGCUACAAUGGCGGUGACAGUGGGAAGCUAUGUGGCGACACAGUGCUGAUCUCUAAAAGCCGUCUCAGUUCGGAUUGCACUCUGCAACUCGAGUGCAUGAAGGUGGAAUCGCUAGUAAUCGCGGAUCAGCAUGCCGCGGUGAAUACGUUCCCGGGCCUUGUACACACCGCC
>Acetobacter_indonesiensis
CGCGUAGGAAUCUAUCCGUGGGUGGGGGAUAACUCUGGGAAACUGGAGCUAAUACCGCAUGAUACCUGAGGGUCAAAGGCGCAAGUCGCCUGCGGAGGAGCCUGCGUUUGAUUAGCUUGUUGGUGGGGUAAUGGCCUACCAAGGCGAUGAUCAAUAGCUGGUCUGAGAGGAUGAUCAGCCACACUGGGACUGAGACACGGCCCAGACUCCUACGGGAGGCAGCAGUGGGGAAUAUUGGACAAUGGGGGCAACCCUGAUCCAGCAAUGCCGCGUGUGUGAAGAAGGUUUUCGGAUUGUAAAGCACUUUCGGCGGGGACGAUGAUGACGGUACCCGCAGAAGAAGCCCCGGCUAACUUCGUGCCAGCAGCCGCGGUAAUACGAAGGGGGCUAGCGUUGCUCGGAAUGACUGGGCGUAAAGGGCGUGUAGGCGGUUUGUAcAGUCAGAUGUGAAAUCCCCGGGCUUAACCUGGGAGCUGCAUUUGAGACGUGCAGACUAGAGUGUGAGAGAGGGUUGUGGAAUUCCCAGUGUAGAGGUGAAAUUCGUAGAUAUUGGGAAGAACACCGGUGGCGAAGGCGGCAACCUGGCUCAUUACUGACGCUGAGGCGCGAAAGCGUGGGGAGCAAACAGGAUUAGAUACCCUGGUAGUCCACGCUGUAAACGAUGUGUGCUGGAUGUUGGGUAACUUAGUUAUUCAGUGUCGUAGCUAACGCGAUAAGCACACCGCCUGGGGAGUACGGCCGCAAGGUUGAAACUCAAAGGAAUUGACGGGGGCCCGCACAAGCGGUGGAGCAUGUGGUUUAAUUCGAAGCAACGCGCAGAACCUUACCAGGGCUUG-UAUGNGGUAGgCUGUAUUCAGAGAUGGAUAUUUCCCGCAAGGGAcCUACCGCACAGGUGCUGCAUGGCUGUCGUCAGCUCGUGUCGUGAGAUGUUGGGUUAAGUCCCGCAACGAGCGCAACCCCUAUCUUUAGUUGCCAGCAUGUUUGGGUGGGCACUCUAGAGAGACUGCCGGUGACAAGCCGGAGGAAGGUGGGGAUGACGUCAAGUCCUCAUGGCCCUUAUGUCCUGGGCUACACACGUGCUACAAUGGCGGUGACAGUGGGAAGCUAGAUGGCGACAUCGUGCUGAUCUCUAAAAGCCGUCUCAGUUCGGAUUGCACUCUGCAACUCGAGUGCAUGAAGGUGGAAUCGCUAGUAAUCGCGGAUCAGCAUGCCGCGGUGAAUACGUUCCCGGGCCUUGUACACACCGCC
>Gluconobacter_kanchanaburiensis
CGCGUAGGGAUCUAUCCACGGGUGGGGGACAACUUCGGGAAACUGGAGCUAAUACCGCAUGAUACCUGAGGGUCAAAGGCGUAAGUCGCCUGUGGAGGAACCUGCGUUCGAUUAGCUAGUUGGUGGGGUAAAGGCCUACCAAGGCGAUGAUCGAUAGCUGGUUUGAGAGGAUGAUCAGCCACACUGGGACUGAGACACGGCCCAGACUCCUACGGGAGGCAGCAGUGGGGAAUAUUGGACAAUGGGGGAAACCCUGAUCCAGCAAUGCCGCGUGUGUGAAGAAGGUCUUCGGAUUGUAAAGCACUUUCGACGGGGACGAUGAUGACGGUACCCGUAGAAGAAGCCCCGGCUAACUUCGUGCCAGCAGCCGCGGUAAUACGAAGGGGGCUAGCGUUGCUCGGAAUGACUGGGCGUAAAGGGCGCGUAGGCGGUUUGGAcAGUCAGAUGUGAAAUCCCCGGGCUUAACCUGGGAACUGCAUUUGAUACGUCCAGACUAGAGUUCGAGAGAGGGUUGUGGAAUUCCCAGUGUAGAGGUGAAAUUCGUAGAUAUUGGGAAGAACACCGGUGGCGAAGGCGGCAACCUGGCUCGAUACUGACGCUGAGGCGCGAAAGCGUGGGGAGCAAACAGGAUUAGAUACCCUGGUAGUCCACGCUGUAAACGAUGUGUGCUGGAUGUUGGAAAACUUAGUUUUUCAGUGUCGAAGCUAACGCGCUAAGCACACCGCCUGGGGAGUACGGCCGCAAGGUUGAAACUCAAAGGAAUUGACGGGGGCCCGCACAAGCGGUGGAGCAUGUGGUUUAAUUCGAAGCAACGCGCAGAACCUUACCAGGGCUUG-CAUGNGGGAGgACCGGUUCAGAGAUGGACCUU--UCUU--CGGAcCUCCCGCACAGGUGCUGCAUGGCUGUCGUCAGCUCGUGUCGUGAGAUGUUGGGUUAAGUCCCGCAACGAGCGCAACCCUUGUCUUUAGUUGCCAGCACCUUUAGGUGGGCACUCUAGAGAGACUGCCGGUGACAAGCCGGAGGAAGGUGGGGAUGACGUCAAGUCCUCAUGGCCCUUAUGUCCUGGGCUACACACGUGCUACAAUGGCGGUGACAGUGGGAAGCUAGAUGGUGACAUCGUGCUGAUCUCUAAAAGCCGUCUCAGUUCGGAUUGUACUCUGCAACUCGAGUACAUGAAGGUGGAAUCGCUAGUAAUCGCGGAUCAGCAUGCCGCGGUGAAUACGUUCCCGGGCCUUGUACACACCGCC
>Gluconobacter_albidus
CGCGUAGGGAUCUAUCCACGGGUGGGGGACAACUUCGGGAAACUGGAGCUAAUACCGCAUGAUACCUGAGGGUCAAAGGCGCAAGUCGCCUGUGGAGGAACCUGCGUUCGAUUAGCUAGUUGGUGGGGUAAAGGCCUACCAAGGCGAUGAUCGAUAGCUGGUUUGAGAGGAUGAUCAGCCACACUGGGACUGAGACACGGCCCAGACUCCUACGGGAGGCAGCAGUGGGGAAUAUUGGACAAUGGGGGAAACCCUGAUCCAGCAAUGCCGCGUGUGUGAAGAAGGUCUUCGGAUUGUAAAGCACUUUCGACGGGGACGAUGAUGACGGUACCCGUAGAAGAAGCCCCGGCUAACUUCGUGCCAGCAGCCGCGGUAAUACGAAGGGGGCUAGCGUUGCUCGGAAUGACUGGGCGUAAAGGGCGCGUAGGCGGUUUGGAcAGUCAGAUGUGAAAUCCCCGGGCUUAACCUGGGAACUGCAUUUGAUACGUCCAGACUAGAGUUCGAGAGAGGGUUGUGGAAUUCCCAGUGUAGAGGUGAAAUUCGUAGAUAUUGGGAAGAACACCGGUGGCGAAGGCGGCAACCUGGCUCGAUACUGACGCUGAGGCGCGAAAGCGUGGGGAGCAAACAGGAUUAGAUACCCUGGUAGUCCACGCUGUAAACGAUGUGUGCUGGAUGUUGGGUAACUUAGUUACUCAGUGUCGAAGCUAACGCGCUAAGCACACCGCCUGGGGAGUACGGCCGCAAGGUUGAAACUCAAAGGAAUUGACGGGGGCCCGCACAAGCGGUGGAGCAUGUGGUUUAAUUCGAAGCAACGCGCAGAACCUUACCAGGGCUUG-CAUGNGGGAGgACCGGUUCAGAGAUGGACCUU--UCUU--CGGAcCUCCCGCACAGGUGCUGCAUGGCUGUCGUCAGCUCGUGUCGUGAGAUGUUGGGUUAAGUCCCGCAACGAGCGCAACCCUUGUCUUUAGUUGCCAGCACCUUUAGGUGGGCACUCUAGAGAGACUGCCGGUGACAAGCCGGAGGAAGGUGGGGAUGACGUCAAGUCCUCAUGGCCCUUAUGUCCUGGGCUACACACGUGCUACAAUGGCGGUGACAGUGGGAAGCUACAUGGUGACAUGGUGCUGAUCUCUAAAAGCCGUCUCAGUUCGGAUUGUACUCUGCAACUCGAGUACAUGAAGGUGGAAUCGCUAGUAAUCGCGGAUCAGCAUGCCGCGGUGAAUACGUUCCCGGGCCUUGUACACACCGCC
>Gluconobacter_kondonii
CGCGUAGGGAUCUAUCCACGGGUGGGGGACAACUUCGGGAAACUGGAGCUAAUACCGCAUGAUACCUGAGGGUCAAAGGCGCAAGUCGCCUGUGGAGGAACCUGCGUUCGAUUAGCUAGUUGGUGGGGUAAAGGCCUACCAAGGCGAUGAUCGAUAGCUGGUUUGAGAGGAUGAUCAGCCACACUGGGACUGAGACACGGCCCAGACUCCUACGGGAGGCAGCAGUGGGGAAUAUUGGACAAUGGGGGAAACCCUGAUCCAGCAAUGCCGCGUGUGUGAAGAAGGUCUUCGGAUUGUAAAGCACUUUCGACGGGGACGAUGAUGACGGUACCCGUAGAAGAAGCCCCGGCUAACUUCGUGCCAGCAGCCGCGGUAAUACGAAGGGGGCUAGCGUUGCUCGGAAUGACUGGGCGUAAAGGGCGCGUAGGCGGUUUGGAcAGUCAGAUGUGAAAUCCCCGGGCUUAACCUGGGAACUGCAUUUGAUACGUCCAGACUAGAGUUCGAGAGAGGGUUGUGGAAUUCCCAGUGUAGAGGUGAAAUUCGUAGAUAUUGGGAAGAACACCGGUGGCGAAGGCGGCAACCUGGCUCGAUACUGACGCUGAGGCGCGAAAGCGUGGGGAGCAAACAGGAUUAGAUACCCUGGUAGUCCACGCUGUAAACGAUGUGUGCUGGAUGUUGGGUAACUUAGUUACUCAGUGUCGAAGCUAACGCGCUAAGCACACCGCCUGGGGAGUACGGCCGCAAGGUUGAAACUCAAAGGAAUUGACGGGGGCCCGCACAAGCGGUGGAGCAUGUGGUUUAAUUCGAAGCAACGCGCAGAACCUUACCAGGACUUG-CAUGNGGGAGgACCGGUUCAGAGAUGGACCUU--UCUU--CGGAcCUCCCGCACAGGUGCUGCAUGGCUGUCGUCAGCUCGUGUCGUGAGAUGUUGGGUUAAGUCCCGCAACGAGCGCAACCCUUGUCUUUAGUUGCCAGCACCUUUAGGUGGGCACUCUAGAGAGACUGCCGGUGACAAGCCGGAGGAAGGUGGGGAUGACGUCAAGUCCUCAUGGCCCUUAUGUCCUGGGCUACACACGUGCUACAAUGGCGGUGACAGUGGGAAGCUACAUGGUGACAUGGUGCUGAUCUCUAAAAGCCGUCUCAGUUCGGAUUGUACUCUGCAACUCGAGUACAUGAAGGUGGAAUCGCUAGUAAUCGCGGAUCAGCAUGCCGCGGUGAAUACGUUCCCGGGCCUUGUACACACCGCC
>Gluconobacter_cerinus
CGCGUAGGGAUCUAUCCAUGGGUGGGGGACAACUCCGGGAAACUGGAGCUAAUACCGCAUGAUACCUGAGGGUCAAAGGCGCAAGUCGCCUGUGGAGGAACCUGCGUUCGAUUAGCUAGUUGGUGGGGUAAAGGCCUACCAAGGCGAUGAUCGAUAGCUGGUUUGAGAGGAUGAUCAGCCACACUGGGACUGAGACACGGCCCAGACUCCUACGGGAGGCAGCAGUGGGGAAUAUUGGACAAUGGGCGAAAGCCUGAUCCAGCAAUGCCGCGUGUGUGAAGAAGGUCUUCGGAUUGUAAAGCACUUUCGACGGGGACGAUGAUGACGGUACCCGUAGAAGAAGCCCCGGCUAACUUCGUGCCAGCAGCCGCGGUAAUACGAAGGGGGCUAGCGUUGCUCGGAAUGACUGGGCGUAAAGGGCGCGUAGGCGGUUUAUGcAGUCAGAUGUGAAAUCCCCGGGCUUAACCUGGGAACUGCAUUUGAGACGCAUAGACUAGAGGUCGAGAGAGGGUUGUGGAAUUCCCAGUGUAGAGGUGAAAUUCGUAGAUAUUGGGAAGAACACCGGUGGCGAAGGCGGCAACCUGGCUCGAUACUGACGCUGAGGCGCGAAAGCGUGGGGAGCAAACAGGAUUAGAUACCCUGGUAGUCCACGCUGUAAACGAUGUGUGCUGGAUGUUGGGUAACUUAGUUACUCAGUGUCGAAGCUAACGCGCUAAGCACACCGCCUGGGGAGUACGGCCGCAAGGUUGAAACUCAAAGGAAUUGACGGGGGCCCGCACAAGCGGUGGAGCAUGUGGUUUAAUUCGAAGCAACGCGCAGAACCUUACCAGGACUUG-CAUGNGGGAGgACGUACUCAGAGAUGGGUAUU--UCUU--CGGAcCUCCCGCACAGGUGCUGCAUGGCUGUCGUCAGCUCGUGUCGUGAGAUGUUGGGUUAAGUCCCGCAACGAGCGCAACCCUUGUCUUUAGUUGCCAGCACCUUUAGGUGGGCACUCUAGAGAGACUGCCGGUGACAAGCCGGAGGAAGGUGGGGAUGACGUCAAGUCCUCAUGGCCCUUAUGUCCUGGGCUACACACGUGCUACAAUGGCGGUGACAGUGGGAAGCUACAUGGCGACAUGGUGCUGAUCUCUAAAAGCCGUCUCAGUUCGGAUUGUACUCUGCAACUCGAGUACAUGAAGGUGGAAUCGCUAGUAAUCGCGGAUCAGCAUGCCGCGGUGAAUACGUUCCCGGGCCUUGUACACACCGCC
>Gluconobacter_japonicus
CGCGUAGGGAUCUAUCCAUGGGUGGGGGACAACUCCGGGAAACUGGAGCUAAUACCGCAUGAUACCUGAGGGUCAAAGGCGUAAGUCGCCUGUGGAGGAACCUGCGUUCGAUUAGCUAGUUGGUGGGGUAAAGGCCUACCAAGGCGAUGAUCGAUAGCUGGUUUGAGAGGAUGAUCAGCCACACUGGGACUGAGACACGGCCCAGACUCCUACGGGAGGCAGCAGUGGGGAAUAUUGGACAAUGGGCGAAAGCCUGAUCCAGCAAUGCCGCGUGUGUGAAGAAGGUCUUCGGAUUGUAAAGCACUUUCGACGGGGACGAUGAUGACGGUACCCGUAGAAGAAGCCCCGGCUAACUUCGUGCCAGCAGCCGCGGUAAUACGAAGGGGGCUAGCGUUGCUCGGAAUGACUGGGCGUAAAGGGCGCGUAGGCGGUUGAUGcAGUCAGAUGUGAAAUCCCCGGGCUUAACCUGGGAACUGCAUUUGAGACGCAUUGACUAGAGUUCGAGAGAGGGUUGUGGAAUUCCCAGUGUAGAGGUGAAAUUCGUAGAUAUUGGGAAGAACACCGGUGGCGAAGGCGGCAACCUGGCUCGAUACUGACGCUGAGGCGCGAAAGCGUGGGGAGCAAACAGGAUUAGAUACCCUGGUAGUCCACGCUGUAAACGAUGUGUGCUGGAUGUUGGGUAACUUAGUUACUCAGUGUCGAAGCUAACGCGCUAAGCACACCGCCUGGGGAGUACGGCCGCAAGGUUGAAACUCAAAGGAAUUGACGGGGGCCCGCACAAGCGGUGGAGCAUGUGGUUUAAUUCGAAGCAACGCGCAGAACCUUACCAGGGCUUG-CAUGNGGGAGgACGUACUCAGAGAUGGGUAUU--UCUU--CGGAcCUCCCGCACAGGUGCUGCAUGGCUGUCGUCAGCUCGUGUCGUGAGAUGUUGGGUUAAGUCCCGCAACGAGCGCAACCCUUGUCUUUAGUUGCCAGCACCUUUAGGUGGGCACUCUAGAGAGACUGCCGGUGACAAGCCGGAGGAAGGUGGGGAUGACGUCAAGUCCUCAUGGCCCUUAUGUCCUGGGCUACACACGUGCUACAAUGGCGGUGACAGUGGGAAGCUAUGUGGUGACACAGUGCUGAUCUCUAAAAGCCGUCUCAGUUCGGAUUGUACUCUGCAACUCGAGUACAUGAAGGUGGAAUCGCUAGUAAUCGCGGAUCAGCAUGCCGCGGUGAAUACGUUCCCGGGCCUUGUACACACCGCC
>Acidiphilium_rubrum
CGCGUAGGAAUCUAUCCUUGGAUGGGGGACAACCGUGGGAAACUACGGCUAAUACCGCAUAAUGCCUGAGGGCCAAAGACGUAAGUCGUCUGGGGAGGAGCCUGCGUCUGAUUAGGUAGUUGGUGGGGUAAAGGCCUACCAAGCCUGCGAUCAGUAGCUGGUCUGAGAGGAUGAUCAGCCACAUUGGGACUGAGACACGGCCCAAACUCCUACGGGAGGCAGCAGUGGGGAAUAUUGGACAAUGGGGGCAACCCUGAUCCAGCAAUGCCGCGUGGGUGAAGAAGGUUUUCGGAUUGUAAAGCCCUUUUGGCGGGGACGAUGAUGACGGUACCCGCAGAAUAAGCUCCGGCUAACUUCGUGCCAGCAGCCGCGGUAAUACGAAGGGGGCUAGCGUUGCUCGGAAUGACUGGGCGUAAAGGGCGCGUAGGCGGCUUACAuAGUUAGGCGUGAAAUUCCUGGGCUCAACCUGGGGACUGCGUCUAAUACAUGUAGGCUUGAGUGUGAAAGAGGGUCGUGGAAUUUCCAGUGUAGAGGUGAAAUUCGUAGAUAUUGGAAAGAACACCGGUGGCGAAGGCGGCGACCUGGUUCAUUACUGACGCUGAGGCGCGAAAGCGUGGGGAGCAAACAGGAUUAGAUACCCUGGUAGUCCACGCUGUAAACGAUGUGUGCUGGAUGUUGGGGUGCUUAGCACUUCAGUGUCGUAGCUAACGCGGUAAGCACACCGCCUGGGGAGUACGGCCGCAAGGUUGAAACUCAAAGGAAUUGACGGGGGCCCGCACAAGCGGUGGAGCAUGUGGUUUAAUUCGAAGCAACGCGCAGAACCUUACCAGGAUUUGACAUGgAAGAGNACGUGCCCAGAGAUGGGUAUU-cCCGCAAGGg-NCUCUUGCACAGGUGCUGCAUGGCUGUCGUCAGCUCGUGUCGUGAGAUGUUGGGUUAAGUCCCGCAACGAGCGCAACCCUCGCCUUUAGUUGCCAGCACGUUUGGGUGGGCACUCUAGAGGAACUGCCGGUGACAAGCCGGAGGAAGGUGGGGAUGACGUCAAGUCCUCAUGGCCCUUAUGUCCUGGGCUACACACGUGCUACAAUGGCGGUGACAGUGGGAAGCCAAGCAGCGAUGCUGAGCUGAUCCUGAAAAGCCGUCUCAGUUCGGAUUGCACUCUGCAACUCGGGUGCAUGAAGGUGGAAUCGCUAGUAAUCGCGGAUCAGCAUGCCGCGGUGAAUACGUUCCCGGGCCUUGUACACACCGCC
>Acetobacter_aceti
CGCGUAGGAAUCUAUCCAUGGGUGGGGGAUAACUCCGGGAAACUGGAGCUAAUACCGCAUGAUACCUGAGGGUCAAAGGCGCAAGUCGCCUGUGGAGGAGCCUGCGUUUGAUUAGCUUGUUGGUGGGGUAAAGGCCUACCAAGGCGAUGAUCAAUAGCUGGUCUGAGAGGAUGAUCAGCCACACUGGGACUGAGACACGGCCCAGACUCCUACGGGAGGCAGCAGUGGGGAAUAUUGGACAAUGGGGGAAACCCUGAUCCAGCAAUGCCGCGUGUGUGAAGAAGGUUUUCGGAUUGUAAAGCACUUUCGGCGGGGACGAUGAUGACGGUACCCGCAGAAGAAGCCCCGGCUAACUUCGUGCCAGCAGCCGCGGUAAUACGAAGGGGGCUAGCGUUGCUCGGAAUGACUGGGCGUAAAGGGCGUGUAGGCGGUUUGUAcAGUCAGAUGUGAAAUCCCCGGGCUUAACCUGGGAGCUGCAUUUGAUACGUGCAGACUAGAGUGUGAGAGAGGGUUGUGGAAUUCUCAGUGUAGAGGUGAAAUUCGUAGAUAUUGGGAAGAACACCGGUGGCGAAGGCGGCAACCUGGCUCAUUACUGACGCUGAGGCGCGAAAGCGUGGGGAGCAAACAGGAUUAGAUACCCUGGUAGUCCACGCUGUAAACGAUGUGUGCUGGAUGUUGGGUAACUUAGUUACUCAGUGUCGUAGCUAACGCGAUAAGCACACCGCCUGGGGAGUACGGCCGCAAGGUUGAAACUCAAAGGAAUUGACGGGGGCCCGCACAAGCGGUGGAGCAUGUGGUUUAAUUCGAAGCAACGCGCAGAACCUUACCAGGGCUUG-UAUGNGAGAGgCUGUAUUCAGAGAUGGAUAUUUCCCGCAAGGGAcCUCUUGCACAGGUGCUGCAUGGCUGUCGUCAGCUCGUGUCGUGAGAUGUUGGGUUAAGUCCCGCAACGAGCGCAACCCUUAUCUUUAGUUGCCAGCAUGUUUGGGUGGGCACUCUAAAGAGACUGCCGGUGACAAGCCGGAGGAAGGUGGGGAUGACGUCAAGUCCUCAUGGCCCUUAUGUCCUGGGCUACACACGUGCUACAAUGGCGGUGACAGUGGGAAGCUAGAUGGUGACAUCAUGCCGAUCUCUAAAAACCGUCUCAGUUCGGAUUGCACUCUGCAACUCGAGUGCAUGAAGGUGGAAUCGCUAGUAAUCGCGGAUCAGCAUGCCGCGGUGAAUACGUUCCCGGGCCUUGUACACACCGCC
>uncultured_Acetobacteraceae_bacterium__Atta_colombica
CACGUAGGAAUCUGUCUUGAGGUGGGGGAUAACUCCGGGAAACUGGAGCUAAUACCGCAUGAUAACCGAGGUUCAAAGGUGCAAACCGCCUUGAGAGGGGCCUGCGUUCGAUUAGUUAGUUGGUGGGGUAAUGGCCUACCAAGACGAUGAUCGAUAGCUGGUUUGAGAGGAUGAUCAGCCACACUGGGACUGAGACACGGCCCAGACUCCUACGGGAGGCAGCAGUGGGGAAUAUUGGACAAUGGGGGCAACCCUGAUCCAGCAAUGCCGCGUGUGUGAAGAAGGUCUUCGGAUUGUAAAACACUUUCGUUGGGGACGAUGAUGACGGUACCCAAAGAAGAAGCCCCGGCUAACUUCGUGCCAGCAGCCGCGGUAAUACGAAGGGGGCGAGCGUUGCUCGGAAUAACUGGGCGUAAAGGGCGCGUAGGCGGCCGAUAGCGUCAGAUGUGAAAUUUUUGGGCUCAACCCGAAAACUGCAUUUGAUACGUAUUGGCUAGAGUGCGAGAGAGGAUUGCGGAAUUCCCAGUGUAGAGGUGAAAUUCGUAGAUAUUGGGAAGAACACCAGUUGCGAAGGCGGCAAUCUGGCUCGUUACUGACGCUGAGGCGCGAAAGCGUGGGGAGCAAACAGGAUUAGAUACCCUGGUAGUCCACGCUGUAAACGAUGUGUGCUUGAUGUCGGAUGA-UUUAUCAUUCGGUGUCGGAGCUAACGCGUUAAGCACACCGCCUGGGGAGUACGGUCGCAAGGCUGAAACUCAAAGGAAUUGACGGGGGCCCGCACAAGCGGUGGAGCAUGUGGUUUAAUUCGAAGCAACGCGCAGAACCUUACCAGGGCUUG-UAUGNUGGAGgCUGUGUCUAGAGAUAGGCAUUUUCAGCAAUGAAcCUCCAACACAGGUGCUGCAUGGCUGUCGUCAGCUCGUGUCGUGAGAUGUUGGGUUAAGUCCCGCAACGAGCGCAACCCUCGUUUUCAGUUGCCAUCAGGUUUGGCUGGGCACUCUGAAGAGACUGCCGCCGAUAAGGCGGAGGAAGGUGGGGAUGACGUCAAGUCCUCAUGGCCCUUAUGUCCUGGGCUACACACGUGCUACAAUGGCAGUGACAGAAAGAAGCGAUACGGCGACGUGGAGCUGAUCUUUAAAAACUGUCUCAGUUCGGAUUGCACUCUGCAACUCGAGUGCAUGAAGGUGGAAUCGCUAGUAAUCGCGGAUCAGCAUGCCGCGGUGAAUACGUUCCCGGGCCUUGUACUCACCGCC
>uncultured_Acetobacteraceae_bacterium__Atta_laevigata
CACGUAGGAAUCUGUCUUGAGGUGGGGGAUAACUCCGGGAAACUGGAGCUAAUACCGCAUGAUAACUGAGGUUCAAAGGUGCAAACCGCCUUGAGAGGGGCCUGCGUUCGAUUAGUUAGUUGGUGGGGUAAUGGCCUACCAAGACGAUGAUCGAUAGCUGGUUUGAGAGGAUGAUCAGCCACACUGGGACUGAGACACGGCCCAGACUCCUACGGGAGGCAGCAGUGGGGAAUAUUGGACAAUGGGGGCAACCCUGAUCCAGCAAUGCCGCGUGUGUGAAGAAGGUCUUCGGAUUGUAAAACACUUUCGUUGGGGACGAUGAUGACGGUACCCGAAGAAGAAGCCCCGGCUAACUUCGUGCCAGCAGCCGCGGUAAUACGAAGGGGGCGAGCGUUGCUCGGAAUAACUGGGCGUAAAGGGCGCGUAGGCGGCCGAUAGCGUCAGAUGUGAAAUUUUUGGGCUCAACCCGAAAACUGCAUUUGAUACGUAUUGGCUAGAGUGCGAGAGAGGAUUGCGGAAUUCCCAGUGUAGAGGUGAAAUUCGUAGAUAUUGGGAAGAACACCAGUUGCGAAGGCGGCAAUCUGGCUCGUUACUGACGCUGAGGCGCGAAAGCGUGGGGAGCAAACAGGAUUAGAUACCCUGGUAGUCCACGCUGUAAACGAUGUGUGCUUGAUGUCGGAUGA-UUUAUCAUUCGGUGUCGGAGCUAACGCGUUAAGCACACCGCCUGGGGAGUACGGUCGCAAGGCUGAAACUCAAAGGAAUUGACGGGGGCCCGCACAAGCGGUGGAGCAUGUGGUUUAAUUCGAAGCAACGCGCAGAACCUUACCAGGGCUUG-UAUGNUGGAGgCUGUGCCUAGAGAUAGGCAUUUUCAGCAAUGAAcCUCCAACACAGGUGCUGCAUGGCUGUCGUCAGCUCGUGUCGUGAGAUGUUGGGUUAAGUCCCGCAAUGAGCGCAACCCUCGUUUUCAGUUGCCAUCAGGUUUGGCUGGGCACUCUGAAGAGACUGCCGCCGAUAAGGCGGAGGAAGGUGGGGAUGACGUCAAGUCCUCAUGGCCCUUAUGUCCUGGGCUACACACGUGCUACAAUGGCAGUGACAGAAAGAAGCGAUACGGCGACGUGGAGCUGAUCUUUAAAAACUGUCUCAGUUCGGAUUGCACUCUGCAACUCGAGUGCAUGAAGGUGGAAUCGCUAGUAAUCGCGGAUCAGCAUGCCGCGGUGAAUACGUUCCCGGGCCUUGUACACACCGCC
>uncultured_Acetobacteraceae_bacterium__Camponotus_fragilis
CGCGUAGGAACCUAUCCUGAGGUGGGGGAUAACAUUUGGAAACGGAUGCUAAUACCGCAUAU-GACCGAGGUUGAAAGA-UUUA-UUGCCUGAGGAGGGGCCUGCGUUUGAUUAGCUAGUUGGUUGGGUAAUGGCCGACCAAGGCGAUGAUCAAUAGCUGGUUUGAGAGGAUGAUCAGCCACACUGGGACUGAGACACGGCCCAGACUCCUACGGGAGGCAGCAGUGGGGAAUAUUGGACAAUGGGCGCAAGCCUGAUCCAGCAAUGCCGCGUGAGUGAAGAAGGUCUUCGGAUUGUAAAUCUCUUUCAACGGGGACGAUGAUGACGGUACCCGUAGAAGAAGCCCCGGCUAACUUCGUGCCAGCAGCCGCGGUAAUACGAAGGGGGCGAGCGUUGCUCGGAAUGACUGGACGUAAAGGGCGUGCAGGCGGUUUAUAGCGUUGGGUGUGAAAUUUUGGGGCUUAACCCCGAAACUGCAUUCAAGACGUGUAGACUAGAGUAUGUGAGAGGAUAGUGGAAUUCCCAGUGUAGAGGUGAAAUUCGUAGAUAUUGGGAAGAACACCGGUUGCGAAGGCGGCUAUCUGGCGCAUAACUGACGCUGAGGCGCGAAAGCGUGGGGAGCAAACAGGAUUAGAUACCCUGGUAGUCCACGCUGUAAACGAUGUGUGCUUGAUGUUGGGUGA-UUUAUCAUUCGGUGUCGUAGCUAACGCGAUAAGCACACCGCCUGGGGAGUACGGUCGCAAGGCUGAAACUCAAAGGAAUUGACGGGGGCCCGCACAAGCGGUGGAGCAUGUGGUUUAAUUCGAAGCAACGCGCAGAACCUUACCAGGGCUUG-UAUGCGGAGG-CUGCAUAGAGAGAUUUAUGUUUCCGGCAACGGACCUCCuGCACAGGUGCUGCAUGGCUGUCGUCAGCUCGUGUCGUGAGAUGUUGGGUUAAGUCCCGCAACGAGCGCAACCCUUAUCUUUAGUUGCCAGCAUGUUUGGGUGGGCACUCUAGAGAGACUGCCGUCG-CAAGGCGGAGGAAGGUGGGGAUGACGUCAAGUCCUCAUGGCCCUUAUGUCCUGGGCUACACACGUGCUACAAUGGCGAUGACAGAGAGAAGCGAGACUGCGAGGUGGAGCUGAUCUUAAAAAUUCGUCUCAGUUCGGAUUGCACUCUGCAACUCGAGUGCAUGAAGUUGGAAUCGCUAGUAAUCGCUGAUCAGCAUGCCGCGGUGACUACGUUCCCGGGCCUUGUACACACCGCC
>Roseomonas_terrae
CGCGUAGGAAUGUGUCCAGAGGUGGGGGACAACCCCGGGAAACUGGGGCUAAUACCGCAUAUGACCUGAGGGUCAAAGCAGUAAUGCGCCUUUGGAGCAGCCUGCGUCCGAUUAGGUAGUUGGUGGGGUAAUGGCCUACCAAGCCUGCGAUCGGUAGCUGGUCUGAGAGGACGAUCAGCCACACUGGGACUGAGACACGGCCCAGACUCCUACGGGAGGCAGCAGUGGGGAAUAUUGGACAAUGGGGGAAACCCUGAUCCAGCAAUGCCGCGUGUGUGAAGAAGGUCUUCGGAUCGUAAAGCACUUUCGACGGGGACGAUGAUGACGGUACCCGUAGAAGAAGCCCCGGCUAACUUCGUGCCAGCAGCCGCGGUAAUACGAAGGGGGCUAGCGUUGCUCGGAAUUACUGGGCGUAAAGGGCGCGUAGGCGGCUCAGCcAGUCAGGCGUGAAAUUCCUGGGCUUAACCUAGGGACUGCGCUUGAUACUGCUGGGCUUGAGGUCGAGAGAGGGUGGUGGAAUUCCCAGUGUAGAGGUGAAAUUCGUAGAUAUUGGGAAGAACACCGGUGGCGAAGGCGACCACCUGGCUCGAUACUGACGCUGAGGCGCGACAGCGUGGGGAGCAAACAGGAUUAGAUACCCUGGUAGUCCACGCCGUAAACGAUGUGUGCUGGAUGUUGGGGUUCNCUAAAUCUCAGUGUCGUAGCUAACGCGGUAAGCACACCGCCUGGGGAGUACGGCCGCAAGGUUGAAACUCAAAGGAAUUGACGGGGGCCCGCACAAGCGGUGGAGCAUGUGGUUUAAUUCGAAGCAACGCGCAGAACCUUACCAGCCCUUGACAUGgUCACGNACCGGUUCAGAGAUGGACUUUUCCCGCAAGGGANCGUGAGCACAGGUGCUGCAUGGCUGUCGUCAGCUCGUGUCGUGAGAUGUUGGGUUAAGUCCCGCAACGAGCGCAACCCUCGCCUUUAGUUGCCAGCAUGUUUGGGUGGGCACUCUAAAGGAACUGCCGGUGACAAGCCGGAGGAAGGUGGGGAUGACGUCAAGUCCUCAUGGCCCUUAUGGGCUGGGCUACACACGUGCUACAAUGGCGAUGACAAUGGGAAGCCAUGUCGCGAGGCAGAGCCGAUCCCAAAAAGUCGUCUCAGUUCAGAUUGCAGCCUGCAACUCGGCUGCAUGAAGGUGGAAUCGCUAGUAAUCGCGCAUCAGCAUGGCGCGGUGAAUACGUUCCCGGGCCUUGUACACACCGCC
>Gluconacetobacter_oboediens
CGCGUAGGGAUCUAUCCACGGGUGGGGGAUAACUUUGGGAAACUGAAGCUAAUACCGCAUGACACCUGAGGGUCAAAGGCGCAAGUCGCCUGUGGAGGAACCUGCGUUCGAUUAGCUAGUUGGUGGGGUAAAGGCCUACCAAGGCGAUGAUCGAUAGCUGGUCUGAGAGGAUGAUCAGCCACACUGGGACUGAGACACGGCCCAGACUCCUACGGGAGGCAGCAGUGGGGAAUAUUGGACAAUGGGCGCAAGCCUGAUCCAGCAAUGCCGCGUGUGUGAAGAAGGUUUUCGGAUUGUAAAGCACUUUCAGCGGGGAUGAUGAUGACGGUACCCGCAGAAGAAGCCCCGGCUAACUUCGUGCCAGCAGCCGCGGUAAUACGAAGGGGGCAAGCGUUGCUCGGAAUGACUGGGCGUAAAGGGCGCGUAGGCGGUUGaCAcAGUCAGAUGUGAAAUUCCCGGGCUUAACCUGGGGGCUGCAUUUGAUACGuggCGACUAGAGUGUGAGAGAGGGUUGUGGAAUUCCCAGUGUAGAGGUGAAAUUCGUAGAUAUUGGGAAGAACACCGGUGGCGAAGGCGGCAACCUGGCUCAUGACUGACGCUGAGGCGCGAAAGCGUGGGGAGCAAACAGGAUUAGAUACCCUGGUAGUCCACGCUGUAAACGAUGUGUGCUGGAUGUUGGGUGACUUUGUCAUUCAGUGUCGUAGUUAACGCGAUAAGCACACCGCCUGGGGAGUACGGCCGCAAGGUUGAAACUCAAAGGAAUUGACGGGGGCCCGCACAAGCGGUGGAGCAUGUGGUUUAAUUCGAAGCAACGCGCAGAACCUUACCAGGGCUUGACAUGCNGGAGgCCGUGUCCAGAGAUGGGCAUUUCUCGCAAGAGAcCUCCaGCACAGGUGCUGCAUGGCUGUCGUCAGCUCGUGUCGUGAGAUGUUGGGUUAAGUCCCGCAACGAGCGCAACCCUCGCCUUUAGUUGCCAUCACGUCUGGGUGGGCACUCUAAAGGAACUGCCGGUGACAAGCCGGAGGAAGGUGGGGAUGACGUCAAGUCCUCAUGGCCCUUAUGUCCUGGGCUACACACGUGCUACAAUGGCGGUGACAGUGGGAAGCCAGGUGGUGACACCGAGCCGAUCUCAAAAAGCCGUCUCAGUUCGGAUUGCACUCUGCAACUCGAGUGCAUGAAGGUGGAAUCGCUAGUAAUCGCGGAUCAGCAUGCCGCGGUGAAUACGUUCCCGGGCCUUGUACACACCGCC
>Gluconacetobacter_intermedius__Drosophila_melanogaster
CGCGUAGGGAUCUAUCCACGGGUGGGGGAUAACUUUGGGAAACUGAAGCUAAUACCGCAUGACACCUGAGGGUCAAAGGCGCAAGUCGCCUGUGGAGGAACCUGCGUUCGAUUAGCUGGUUGGUGGGGUAAAGGCCUACCAAGGCGAUGAUCGAUAGCUGGUCUGAGAGGAUGAUCAGCCACACUGGGACUGAGACACGGCCCAGACUCCUACGGGAGGCAGCAGUGGGGAAUAUUGGACAAUGGGCGCAAGCCUGAUCCAGCAAUGCCGCGUGUGUGAAGAAGGUUUUCGGAUUGUAAAGCACUUUCAGCGGGGACGAUGAUGACGGUACCCGCAGAAGAAGCCCCGGCUAACUUCGUGCCAGCAGCCGCGGUAAUACGAAGGGGGCAAGCGUUGCUCGGAAUGACUGGGCGUAAAGGGCGCGUAGGCGGUUGaCAcAGUCAGAUGUGAAAUUCCCGGGCUUAACCUGGGGGCUGCAUUUGAUACGuggCGACUAGAGUGUGAGAGAGGGUUGUGGAAUUCCCAGUGUAGAGGUGAAAUUCGUAGAUAUUGGGAAGAACACCGGUGGCGAAGGCGGCAACCUGGCUCAUGACUGACGCUGAGGCGCGAAAGCGUGGGGAGCAAACAGGAUUAGAUACCCUGGUAGUCCACGCUGUAAACGAUGUGUGCUGGAUGUUGGGUGACUUUGUCAUUCAGUGUCGUAGUUAACGCGAUAAGCACACCGCCUGGGGAGUACGGCCGCAAGGUUGAAACUCAAAGGAAUUGACGGGGGCCCGCACAAGCGGUGGAGCAUGUGGUUUAAUUCGAAGCAACGCGCAGAACCUUACCAGGGCUUGACAUGCNGGAGgCCGUGUCCAGAGAUGGGCAUUUCUCGCAAGAGAcCUCCaGCACAGGUGCUGCAUGGCUGUCGUCAGCUCGUGUCGUGAGAUGUUGGGUUAAGUCCCGCAACGAGCGCAACCCUCGCCUUUAGUUGCCAUCACGUCUGGGUGGGCACUCUAAAGGAACUGCCGGUGACAAGCCGGAGGAAGGUGGGGAUGACGUCAAGUCCUCAUGGCCCUUAUGUCCUGGGCUACACACGUGCUACAAUGGCGGUGACAGUGGGAAGCCAAGUGGUGACACCGAGCCGAUCUCAAAAAGCCGUCUCAGUUCGGAUUGCACUCUGCAACUCGAGUGCAUGAAGGUGGAAUCGCUAGUAAUCGCGGAUCAGCAUGCCGCGGUGAAUACGUUCCCGGGCCUUGUACACACCGCC
>Acidiphilium_cryptum
CGCGUAGGAAUCUAUCCUUGGGUGGGGGACAACCGUGGGAAACUACGGCUAAUACCGCAUGAUCCCUGAGGGGCAAAGGCGAAAGUCGCCUGAGGAGGAGCCUGCGUCUGAUUAGGUAGUUGGUGGGGUAAAGGCCUACCAAGCCUGCGAUCAGUAGCUGGUCUGAGAGGAUGAUCAGCCACACUGGGACUGAGACACGGCCCAGACUCCUACGGGAGGCAGCAGUGGGGAAUAUUGGACAAUGGGCGAAAGCCUGAUCCAGCAAUGCCGCGUGGAUGAAGAAGGUCUUCGGAUUGUAAAGUCCUUUUGGCGGGGACGAUGAUGACGGUACCCGCAGAAUAAGCUCCGGCUAACUUCGUGCCAGCAGCCGCGGUAAUACGAAGGGGGCUAGCGUUGCUCGGAAUGACUGGGCGUAAAGGGCGCGUAGGCGGACGGCAcAGUCAGGCGUGAAAUUCCUGGGCUCAACCUGGGGACUGCGUCUGAGACGUGUUGUCUUGAGUAUGGAAGAGGGUUGUGGAAUUUCCAGUGUAGAGGUGAAAUUCGUAGAUAUUGGAAAGAACACCGGUGGCGAAGGCGGCAACCUGGUCCAUUACUGACGCUGAGGCGCGAAAGCGUGGGGAGCAAACAGGAUUAGAUACCCUGGUAGUCCACGCUGUAAACGAUGUGUGCUGGAUGUUGGGGUGCUUAGCACUUCAGUGUCGUAGCUAACGCGGUAAGCACACCGCCUGGGGAGUACGGCCGCAAGGUUGAAACUCAAAGGAAUUGACGGGGGCCCGCACAAGCGGUGGAGCAUGUGGUUUAAUUCGAAGCAACGCGCAGAACCUUACCAGGAUUUGACAUGNGGGAGuACCGGUCCAGAGAUGGACUUUCNCCGCAAGGGG-CUCCCGCACAGGUGCUGCAUGGCUGUCGUCAGCUCGUGUCGUGAGAUGUUGGGUUAAGUCCCGCAACGAGCGCAACCCUCGCCUUCAGUUGCCAGCAUGUUUGGGUGGGCACUCUGAAGGAACUGCCGGUGACAAGCCGGAGGAAGGUGGGGAUGACGUCAAGUCCUCAUGGCCCUUAUGUCCUGGGCUACACACGUGCUACAAUGGCGGUGACAGUGGGAAGCCAGGUGGUGACACCGAGCUGAUCUCAAAAAGCCGUCUCAGUUCGGAUUGCACUCUGCAACUCGAGUGCAUGAAGGUGGAAUCGCUAGUAAUCGCGGAUCAGCAUGCCGCGGUGAAUACGUUCCCGGGCCUUGUACACACCGCC
>Gluconacetobacter_liquefaciens
CGCGUAGGUAUCUAUCCAUGGGUGGGGGAUAACUCUGGGAAACUGGAGCUAAUACCGCAUGACACCUGAGGGUCAAAGGCGCGAGUCGCCUGUGGAGGAGCCUGCGUUCGAUUAGCUAGUUGGCGGGGUAAAGGCCCACCAAGGCGAUGAUCGAUAGCUGGUCUGAGAGGAUGAUCAGCCACACUGGGACUGAGACACGGCCCAGACUCCUACGGGAGGCAGCAGUGGGGAAUAUUGGACAAUGGGCGCAAGCCUGAUCCAGCAAUGCCGCGUGUGUGAAGAAGGUCUUCGGAUUGUAAAGCACUUUCGACGGGGACGAUGAUGACGGUACCCGUAGAAGAAGCCCCGGCUAACUUCGUGCCAGCAGCCGCGGUAAUACGAAGGGGGCUAGCGUUGCUCGGAAUGACUGGGCGUAAAGGGCGCGUAGGCGGUAUGGAcAGUCAGAUGUGAAAUUCCUGGGCUUAACCUGGGGGCUGCAUUUGAUACGUCCAAACUAGAGUGUGAGAGAGGGUUGUGGAAUUCCCAGUGUAGAGGUGAAAUUCGUAGAUAUUGGGAAGAACACCGGUGGCGAAGGCGGCAACCUGGCUCAUAACUGACGCUGAGGCGCGAAAGCGUGGGGAGCAAACAGGAUUAGAUACCCUGGUAGUCCACGCUGUAAACGAUGUGUGCUGGAUGUUGGGUGACUUAGUCAUUCAGUGUCGUAGUUAACGCGAUAAGCACACCGCCUGGGGAGUACGGCCGCAAGGUUGAAACUCAAAGGAAUUGACGGGGGCCCGCACAAGCGGUGGAGCAUGUGGUUUAAUUCGAAGCAACGCGCAGAACCUUACCAGGGCUUGACAUGNGGGAGgCUGUAUCCAGAGAUGGGUAUUUCCCGCAAGGGAcCUCCUGCACAGGUGCUGCAUGGCUGUCGUCAGCUCGUGUCGUGAGAUGUUGGGUUAAGUCCCGCAACGAGCGCAACCCUCGCCUUUAGUUGCCAGCAUGAUUGGGUGGGCACUCUAAAGGAACUGCCGGUGACAAGCCGGAGGAAGGUGGGGAUGACGUCAAGUCCUCAUGGCCCUUAUGUCCUGGGCUACACACGUGCUACAAUGGCGGUGACAGUGGGAAGCCAGGCAGCGAUGCCGAGCUGAUCUCAAAAAGCCGUCUCAGUUCGGAUUGCACUCUGCAACUCGAGUGCAUGAAGGUGGAAUCGCUAGUAAUCGCGGAUCAGCAUGCCGCGGUGAAUACGUUCCCGGGCCUUGUACACACCGCC
>Acidiphilium_organovorum
CGCGUAGGAAUCUAUCCUUGGGUGGGGGACAACCGUGGGAAACUACGGCUAAUACCGCAUGAUCCCUGAGGGGCAAAGGCGAAAGUCGCCUAAGGAGGAGCCUGCGUCUGAUUAGGUAGUUGGUGGGGUAAAGGCCUACCAAGCCUGCGAUCAGUAGCUGGUCUGAGAGGAUGAUCAGCCACACUGGGACUGAGACACGGCCCAGACUCCUACGGGAGGCAGCAGUGGGGAAUAUUGGACAAUGGGCGAAAGCCUGAUCCAGCAAUGCCGCGUGGAUGAAGAAGGUCUUCGGAUUGUAAAGUCCUUUUGGCGGGGACGAUGAUGACGGUACCCGCAGAAUAAGCUCCGGCUAACUUCGUGCCAGCAGCCGCGGUAAUACGAAGGGGGCUAGCGUUGCUCGGAAUGACUGGGCGUAAAGGGCGCGUAGGCGGACGGCAcAGUCAGGCGUGAAAUUCCUGGGCUCAACCUGGGGACUGCGUCUGAGACGUGUUGUCUUGAGUAUGGAAGAGGGUUGUGGAAUUUCCAGUGUAGAGGUGAAAUUCGUAGAUAUUGGAAAGAACACCGGUGGCGAAGGCGGCAACCUGGUCCAUUACUGACGCUGAGGCGCGAAAGCGUGGGGAGCAAACAGGAUUAGAUACCCUGGUAGUCCACGCUGUAAACGAUGUGUGCUGGAUGUUGGGGUGCUUAGCACUUCAGUGUCGUAGCUAACGCGGUAAGCACACCGCCUGGGGAGUACGGCCGCAAGGUUGAAACUCAAAGGAAUUGACGGGGGCCCGCACAAGCGGUGGAGCAUGUGGUUUAAUUCGAAGCAACGCGCAGAACCUUACCAGGAUUUGACAUGNGGGAGuACCGGUCCAGAGAUGGACUUUCNCCGCAAGGGG-CUCCCGCACAGGUGCUGCAUGGCUGUCGUCAGCUCGUGUCGUGAGAUGUUGGGUUAAGUCCCGCAACGAGCGCAACCCUCGGCUUCAGUUGCCAGCAUGUUUGGGUGGGCACUCUGAAGGAACUGCCGGUGACAAGCCGGAGGAAGGUGGGGAUGACGUCAAGUCCUCAUGGCCCUUAUGUCCUGGGCUACACACGUGCUACAAUGGCGGUGACAGUGGGAAGCCAGGUGGUGACACCGAGCUGAUCUCAAAAAGCCGUCUCAGUUCGGAUUGCACUCUGCAACUCGAGUGCAUGAAGGUGGAAUCGCUAGUAAUCGCGGAGCAGCAUGCCGCGGUGAAUACGUUCCCGGGCCUUGUACACACCGCC
>uncultured_Acetobacteraceae_bacterium__Camponotus_japonicus
CGCGUAGGAAUUUAUCUUAAGGUGGGGGAUAACAUUGGGAAACUGAUGCUAAUACCGCAUGAUGACUGAGGUCUAAAGCCUUCGGGCGCCAUAAGAGAAGCCUGCGUUUGAUUAGCUAGUUGGAGGGGUAAUGGCUCACCAAGGCGAUGAUCAAUAGCUGGUUUGAGAGGAUGUUCAGCCACACUGGAACUGAGACACGGUCCAGACUCCUACGGGAGGCAGCAGUGGGGAAUAUUGGACAAUGGGGGCAACCCUGAUCCAGCAAUACCGCGUGUGUGAAGAAGGUCUUCGGAUUGUAAAGCACUUUCACCAGGGACGAUGAUGACGGUACCUGGAGAAGAAGCCCCGGCUAACUUCGUGCCAGCAGCCGCGGUAAUACGAAGGGGGCGAGCGUUGCUCGGAAUGACUGGGCGUAAAGGGCGUGUAGGCGGUUUAAUGCGUCAGAUGUGAAAUUUUUGGGCUUAACCUGAAACGUGCAUUUGAAACGGUUAGACUAGAGUUCGAGAGAGGAUAGCGGAAUUCCCAGUGUAGAGGUGAAAUUCGUAGAUAUUGGGAAGAACACCGGUUGCGAAGGCGGCUAUCUGGCUCGACACUGACGCUGAGGCGCGAAAGCGUGGGGAGCAAACAGGAUUAGAUACCCUGGUAGUCCACGCUGUAAACGAUGUGUGCUGGAUGUCGGAGAN-UUAUGUCUUCGGUGUCGAAGCUAACGCGAUAAGCACACCGCCUGGGGAGUACGAUCGCAAGGUUGAAACUCAAAGGAAUUGACGGGGGCCCGCACAAGCGGUGGAGCAUGUGGUUUAAUUCGAAGCAACGCGCAGAACCUUACCGAGGCUUG-UAUGCNGGAGgCUGUUUUCAGAGAUGGAAAUGUcCAGCAAUGgAcCUCCuGCACAGGUGCUGCAUGGCUGUCGUCAGCUCGUGUCGUGAGAUGUUGGGUUAAGUCCCGCAACGAGCGCAACCCCUGUUUUUAGUUGCUAACACGUUUGGGUGAGCACUCUAGAGAGACCGCCGCCGUCAAGGUGGAGGAAGGUGGGGAUGACGUCAAGUCCUCAUGGCCCUUAUGUCUCGGGCUACACACGUGCUACAAUGGUGGUGACAGAGAGAUGCGAACCUGCGAGGGUGAGCUGAUCUAUAAAAGCCAUCUCAGUUCGGAUUGCACUCUGCAACUCGAGUGCACGAAGUUGGAAUCGCUAGUAAUCGCGGAUCAGCAUGCCGCGGUGAAUACGUUCCCGGGCCUUGUACACACCGCC
>AAB1_Camponotus_chromaiodes
CGCGUAGGAAUUUAUCUUAAGGUGGGGGAUAACAUUGGGAAACUGAUGCUAAUACCGCAUGAUGACUGAGGUCCAAAGCCUUCGGGUGCCAUAAGAGAAGCCUGCGUUUGAUUAGCUAGUUGGAGGGGUAAUGGCUCACCAAGGCGAUGAUCAAUAGCUGGUUUGAGAGGAUGAUCAGCCACACUGGAACUGAGACACGGUCCAGACUCCUACGGGAGGCAGCAGUGGGGAAUAUUGGACAAUGGGGGCAACCCUGAUCCAGCAAUACCGCGUGUGUGAAGAAGGUCUUCGGAUUGUAAAGCACUUUCACCAGGGACGAUGAUGACGGUACCUGGAGAAGAAGCCCCGGCUAACUUCGUGCCAGCAGCCGCGGUAAUACGAAGGGGGCGAGCGUUGCUCGGAAUGACUGGGCGUAAAGGGCGUGUAGGCGGUUUAAUGCGUCAGAUGUGAAAUUUUUGGGCUUAACCUGAAACGUGCAUUUGAAACGGUUAGACUAGAGUUCGAGAGAGGAUAGCGGAAUUCCCAGUGUAGAGGUGAAAUUCGUAGAUAUUGGGAAGAACACCGGUUGCGAAGGCGGCUAUCUGGCUCGACACUGACGCUGAGGCGCGAAAGCGUGGGGAGCAAACAGGAUUAGAUACCCUGGUAGUCCACGCUGUAAACGAUGUGUGCUGGAUGUCGGAGAN-UUAUGUCUUCGGUGUCGAAGCUAACGCGAUAAGCACACCGCCUGGGGAGUACGAUCGCAAGGUUGAAACUCAAAGGAAUUGACGGGGGCCCGCACAAGCGGUGGAGCAUGUGGUUUAAUUCGAAGCAACGCGCAGAACCUUACCGAGGCUUG-UAUGCNGGAGgCUGUUUUCAGAGAUGGAAAUGUcCAGCAAUGgAcCUCCuGCACAGGUGCUGCAUGGCUGUCGUCAGCUCGUGUCGUGAGAUGUUGGGUUAAGUCCCGCAACGAGCGCAACCCCUGUUUUUAGUUGCUAACACGUUUGGGUGAGCACUCUAGAGAGACCGCCGCCGUCAAGGUGGAGGAAGGUGGGGAUGACGUCAAGUCCUCAUGGCCCUUAUGUCUCGGGCUACACACGUGCUACAAUGGUGGUGACAGAGAGAUGCGAACCUGCGAGGGUGAGCUGAUCUAUAAAAGCCAUCUCAGUUCGGAUUGCACUCUGCAACUCGAGUGCAUGAAGUUGGAAUCGCUAGUAAUCGCGGAUCAGCAUGCCGCGGUGAAUACGUUCCCGGGCCUUGUACACACCGCC
>Gluconacetobacter_europaeus
CGCGUAGGGAUCUGUCCAUGGGUGGGGGAUAACUUUGGGAAACUGAAGCUAAUACCGCAUGACACCUGAGGGUCAAAGGCGCAAGUCGCCUGUGGAGGARCCUGCGUUCGAUUAGCUAGUUGGUGGGGUAAAGGCCUACCAAGGCGAUGAUCGAUAGCUGGUCUGAGAGGAUGAUCAGCCACACUGGGACUGAGACACGGCCCAGACUCCUACGGGAGGCAGCAGUGGGGAAUAUUGGACAAUGGGCGCAAGCCUGAUCCAGCAAUGCCGCGUGUGUGAAGAAGGUUUUCGGAUUGUAAAGCACUUUCAGCGGGGACGAUGAUGACGGUACCCGCAGAAGAAGCCCCGGCUAACUUCGUGCCAGCAGCCGCGGUAAUACGAAGGGGGCAAGCGUUGCUCGGAAUGACUGGGCGUAAAGGGCGCGUAGGCGGUUGACNcAGUCAGAUGUGAAAUUCCUGGGCUUAACCUGGGGGCUGCAUUUGAUACGuggCGACUAGAGUGUGAGAGAGGGUUGUGGAAUUCCCAGUGUAGAGGUGAAAUUCGUAGAUAUUGGGAAGAACACCGGUGGCGAAGGCGGCAACCUGGCUCAUGACUGACGCUGAGGCGCGAAAGCGUGGGGAGCAAACAGGAUUAGAUACCCUGGUAGUCCACGCUGUAAACGAUGUGUGCUGGAUGUUGGGUGACUUUGUCAUUCAGUGUCGUAGUUAACGCGAUAAGCACACCGCCUGGGGAGUACGGCCGCAAGGUUGAAACUCAAAGGAAUUGACGGGGGCCCGCACAAGCGGUGGAGCAUGUGGUUUAAUUCGAAGCAACGCGCAGAACCUUACCAGGGCUUGACAUGCNGGAGgUCGUGUCCAGAGAUGGGCAUUUCUCGCAAGAGAcCUCCaGCACAGGUGCUGCAUGGCUGUCGUCAGCUCGUGUCGUGAGAUGUUGGGUUAAGUCCCGCAACGAGCGCAACCCUCGCCUUUAGUUGCCAUCACGUCUGGGUGGGCACUCUAAAGGAACUGCCGGUGACAAGCCGGAGGAAGGUGGGGAUGACGUCAAGUCCUCAUGGCCCUUAUGUCCUGGGCUACACACGUGCUACAAUGGCGGUGACAGUGGGAAGCCAGGUAGCGAUACCGAGCCGAUCUCAAAAAGCCGUCUCAGUUCGGAUUGCACUCUGCAACUCGAGUGCAUGAAGGUGGAAUCGCUAGUAAUCGCGGAUCAGCAUGCCGCGGUGAAUACGUUCCCGGGCCUUGUACACACCGCC
>Gluconacetobacter_rhaeticus__Drosophila_melanogaster
CGCGUAGGUAUCUAUCCAUGGGUGGGGGAUAACACUGGGAAACUGGUGCUAAUACCGCAUGACACCUGAGGGUCAAAGGCGUAAGUCGCCUGUGGAGGAGCCUGCGUUUGAUUAGCUAGUUGGUGGGGUAAAGGCCUACCAAGGCGAUGAUCAAUAGCUGGUUUGAGAGGAUGAUCAGCCACACUGGGACUGAGACACGGCCCAGACUCCUACGGGAGGCAGCAGUGGGGAAUAUUGGACAAUGGGGGCAACCCUGAUCCAGCAAUGCCGCGUGUGUGAAGAAGGUCUUCGGAUUGUAAAGCACUUUCGACGGGGACGAUGAUGACGGUACCCGUAGAAGAAGCCCCGGCUAACUUCGUGCCAGCAGCCGCGGUAAUACGAAGGGGGCUAGCGUUGCUCGGAAUGACUGGGCGUAAAGGGCGUGUAGGCGGUUUGUAcAGUCAGAUGUGAAAUUCCCGGGCUUAACCUGGGGGCUGCAUUUGAUACGUGGCGACUAGAGUGUGAGAGAGGGUUGUGGAAUUCCCAGUGUAGAGGUGAAAUUCGUAGAUAUUGGGAAGAACACCGGUGGCGAAGGCGGCAACCUGGCUCAUGACUGACGCUGAGGCGCGAAAGCGUGGGGAGCAAACAGGAUUAGAUACCCUGGUAGUCCACGCUGUAAACGAUGUGUGCUGGAUGUUGGGUGACUUUGUCAUUCAGUGUCGUAGUUAACGCGAUAAGCACACCGCCUGGGGAGUACGGCCGCAAGGUUGAAACUCAAAGGAAUUGACGGGGGCCCGCACAAGCGGUGGAGCAUGUGGUUUAAUUCGAAGCAACGCGCAGAACCUUACCAGGGCUUGACAUGCNGGAGgCCGUGUCCAGAGAUGGGCAUUUCUCGCAAGAGAcCUCCaGCACAGGUGCUGCAUGGCUGUCGUCAGCUCGUGUCGUGAGAUGUUGGGUUAAGUCCCGCAACGAGCGCAACCCUCGCCUUUAGUUGCCAUCACGUCUGGGUGGGCACUCUAAAGGAACUGCCGGUGACAAGCCGGAGGAAGGUGGGGAUGACGUCAAGUCCUCAUGGCCCUUAUGUCCUGGGCUACACACGUGCUACAAUGGCGGUGACAGUGGGAAGCCAGGUGGUGACACCGAGCCGAUCUCAAAAAGCCGUCUCAGUUCGGAUUGCACUCUGCAACUCGAGUGCAUGAAGGUGGAAUCGCUAGUAAUCGCGGAUCAGCAUGCCGCGGUGAAUACGUUCCCGGGCCUUGUACACACCGCC
>Acetobacter_pomorum__Drosophila_melanogaster
CGCGUAGGUAUCUAUCCAUGGGUGGGGGAUAACACUGGGAAACUGGUGCUAAUACCGCAUGACACCUGAGGGUCAAAGGCGUAAGUCGCCUGUGGAGGAGCCUGCGUUUGAUUAGCUAGUUGGUGGGGUAAAGGCCUACCAAGGCGAUGAUCAAUAGCUGGUUUGAGAGGAUGAUCAGCCACACUGGGACUGAGACACGGCCCAGACUCCUACGGGAGGCAGCAGUGGGGAAUAUUGGACAAUGGGGGCAACCCUGAUCCAGCAAUGCCGCGUGUGUGAAGAAGGUCUUCGGAUUGUAAAGCACUUUCGACGGGGACGAUGAUGACGGUACCCGUAGAAGAAGCCCCGGCUAACUUCGUGCCAGCAGCCGCGGUAAUACGAAGGGGGCUAGCGUUGCUCGGAAUGACUGGGCGUAAAGGGCGUGUAGGCGGUUUGUAcAGUCAGAUGUGAAAUCCCCGGGCUUAACCUGGGAGCUGCAUUUGAUACGUGCAGACUAGAGUGUGAGAGAGGGUUGUGGAAUUCCCAGUGUAGAGGUGAAAUUCGUAGAUAUUGGGAAGAACACCGGUGGCGAAGGCGGCAACCUGGCUCAUUACUGACGCUGAGGCGCGAAAGCGUGGGGAGCAAACAGGAUUAGAUACCCUGGUAGUCCACGCUGUAAACGAUGUGUGCUAGAUGUUGGGUGACUUAGUCAUUCAGUGUCGCAGUUAACGCGUUAAGCACACCGCCUGGGGAGUACGGCCGCAAGGUUGAAACUCAAAGGAAUUGACGGGGGCCCGCACAAGCGGUGGAGCAUGUGGUUUAAUUCGAAGCAACGCGCAGAACCUUACCAGGGCUUGA-AUGNUAGAGgCUGCAAGCAGAGAUGUUUGUUUCCCGCAAGGGAcCUCUAACACAGGUGCUGCAUGGCUGUCGUCAGCUCGUGUCGUGAGAUGUUGGGUUAAGUCCCGCAACGAGCGCAACCCCUAUCUUUAGUUGCCAUCAGGUUGGGCUGGGCACUCUAGAGAGACUGCCGGUGACAAGCCGGAGGAAGGUGGGGAUGACGUCAAGUCCUCAUGGCCCUUAUGUCCUGGGCUACACACGUGCUACAAUGGCGGUGACAGUGGGAAGCUAGGUGGUGACACCAUGCUGAUCUCUAAAAGCCGUCUCAGUUCGGAUUGCACUCUGCAACUCGAGUGCAUGAAGGUGGAAUCGCUAGUAAUCGCGGAUCAGCAUGCCGCGGUGAAUACGUUCCCGGGCCUUGUACACACCGCC
>AAB2_Camponotus_chromaiodes
CGCGUAGGAACCUAUCCUGAGGUGGGGGAUAACAUUUGGAAACGAAUGCUAAUACCGCAUAU-GACUGAGGUUUAAAGA-UUUA-UUGCCUUAGGAGGGGCCUGCGUUUGAUUAGUUAGUUGGUGGGGUAAAGGCCUACCAAGACGAUGAUCAAUAGCUGGUUUGAGAGGAUGAUCAGCCACACUGGGACUGAGACACGGCCCAGACUCCUACGGGAGGCAGCAGUGGGGAAUAUUGGACAAUGGGCGCAAGCCUGAUCCAGCAAUGCCGCGUGAGUGAAGAAGGUCUUCGGAUUGUAAAUCUCUUUCAACGGGGACGAUGAUGACGGUACCCGUAGAAGAAGCCCCGGCUAACUUCGUGCCAGCAGCCGCGGUAAUACGAAGGGGGCAAGCGUUGCUCGGAAUGACUGGGCGUAAAGGGCGUGCAGGCGGUCUAUAGCGUUGGGUGUGAAAUUUUGGGGCUUAACCCUGAAACUGCAUUCAAGACGUGUAGACUAGAGUAUGUGAGAGGAUAGUGGAAUUCCCAGUGUAGAGGUGAAAUUCGUAGAUAUUGGGAAGAACACCGGUUGCGAAGGCGGCUAUCUGGUGCAUUACUGACGCUGAGGCGCGAAAGCGUGGGGAGCAAACAGGAUUAGAUACCCUGGUAGUCCACGCUGUAAACGAUGUGUGCUUGAUGUUGGGUGANUUUAUCAUUCGGUGUCGUAGCUAACGCGAUAAGCACACCGCCUGGGGAGUACGGUCGCAAGGCUGAAACUCAAAGGAAUUGACGGGGGCCCGCACAAGCGGUGGAGCAUGUGGUUUAAUUCGAAGCAACGCGCAGAACCUUACCAGGGCUUG-UAUGCGGAG-gCUGUAUUUAGAGAUAGAUAUUUCCAGCAAUGGAcCUCCuGCACAGGUGCUGCAUGGCUGUCGUCAGCUCGUGUCGUGAGAUGUUGGGUUAAGUCCCGCAACGAGCGCAACCCUUAUCUUUAGUUGCCAGCAUGUUUGGGUGGGCACUCUAGAGAGACUGCCGUCG-CAAGGCGGAGGAAGGUGGGGAUGACGUCAAGUCCUCAUGGCCCUUAUGUCCUGGGCUACACACGUGCUACAAUGGCGAUGACAGAGAGAAGCGAGACCGCGAGGUGGAGCUGAUCUUUAAAAGUCGUCUCAGUUCGGAUUGCACUCUGCAACUCGAGUGCAUGAAGUUGGAAUCGCUAGUAAUCGCGGAUCAGCAUGCCGCGGUGAAUACGUUCCCGGGCCUUGUACACACCGCC
>Acidomonas_methanolica
CGCGUAGGGAUCUAUCCAUGGGUGGGGGAUAACACUGGGAAACUGGUGCUAAUACCGCAUGAUGCCUGAGGGCCAAAGGCGCAAGUCGCCUGUGGAGGAGCCUGCGUUCGAUUAGCUUGUUGGUGGGGUAAAGGCCUACCAAGGCGAUGAUCGAUAGCUGGUCUGAGAGGAUGAUCAGCCACACUGGGACUGAGACACGGCCCAGACUCCUACGGGAGGCAGCAGUGGGGAAUAUUGGACAAUGGGGGCAACCCUGAUCCAGCAAUGCCGCGUGUGUGAAGAAGGUCUUCGGAUUGUAAAGCACUUUCGACGGGGACGAUGAUGACGGUACCCGUAGAAGAAGCCCCGGCUAACUUCGUGCCAGCAGCCGCGGUAAUACGAAGGGGGCUAGCGUUGCUCGGAAUGACUGGGCGUAAAGGGCGCGUAGGCGGUUGACAcAGUCAGAUGUGAAAUUCCAGGGCUUAACCUUGGGGCUGCAUUUGAGACGUGUUGACUGGAGUUCGAGAGAGGGUUGUGGAAUUCCCAGUGUAGAGGUGAAAUUCGUAGAUAUUGGGAAGAACACCGGUGGCGAAGGCGGCAACCUGGCUCGAUACUGACGCUGAGGCGCGAAAGCGUGGGGAGCAAACAGGAUUAGAUACCCUGGUAGUCCACGCUGUAAACGAUGUGUGCUGGAUGUUGGGUGACUUUGUCAUUCAGUGUCGAAGCUAACGCGCUAAGCACACCGCCUGGGGAGUACGGCCGCAAGGUUGAAACUCAAAGGAAUUGACGGGGGCCCGCACAAGCGGUGGAGCAUGUGGUUUAAUUCGAAGCAACGCGCAGAACCUUACCAGGGCUUGACAUGNGGGAGgCUGUGUCCAGAGAUGGGCAUUUCCCGCAAGGGAcCUCCUGCACAGGUGCUGCAUGGCUGUCGUCAGCUCGUGUCGUGAGAUGUUGGGUUAAGUCCCGCAACGAGCGCAACCCUUGCCUUUAGUUGCCAGCAUGAUCGGGUGGGCACUCUAGAGGAACUGCCGGUGACAAGCCGGAGGAAGGUGGGGAUGACGUCAAGUCCUCAUGGCCCUUAUGUCCUGGGCUACACACGUGCUACAAUGGCGGUGACAGUGGGAAGCCAGGCAGUGAUGCUGAGCUGAUCUCAAAAAGCCGUCUCAGUUCGGAUUGCACUCUGCAACUCGGGUGCAUGAAGGUGGAAUCGCUAGUAAUCGCGGAUCAGCAUGCCGCGGUGAAUACGUUCCCGGGCCUUGUACACACCGCC
>Gluconobacter_morbifer__Drosophila_melanogaster
CGCGUAGGGAUCUAUCCAUGGGUGGGGGACAACUUCGGGAAACUGGAGCUAAUACCGCAUGACACCUGAGGGUCAAAGGCGCAAGUCGCCUGUGGAGGAGCCUGCGUUCGAUUAGCUAGUUGGUGGGGUAAAGGCCUACCAAGGCGAUGAUCGAUAGCUGGUUUGAGAGGAUGAUCAGCCACACUGGGACUGAGACACGGCCCAGACUCCUACGGGAGGCAGCAGUGGGGAAUAUUGGACAAUGGGCGCAAGCCUGAUCCAGCAAUGCCGCGUGUGUGAAGAAGGUCUUCGGAUUGUAAAGCACUUUCGACGGGGACGAUGAUGACGGUACCCGUAGAAGAAGCCCCGGCUAACUUCGUGCCAGCAGCCGCGGUAAUACGAAGGGGGCUAGCGUUGCUCGGAAUGACUGGGCGUAAAGGGCGCGUAGGCGGUUUGGAcAGUCAGAUGUGAAAUCCCCGGGCUUAACCUGGGAACUGCAUUUGAUACGUUCAGACUAGAGUUCGAGAGAGGGUUGUGGAAUUCCCAGUGUAGAGGUGAAAUUCGUAGAUAUUGGGAAGAACACCGGUGGCGAAGGCGGCAACCUGGCUCGAUACUGACGCUGAGGCGCGAAAGCGUGGGGAGCAAACAGGAUUAGAUACCCUGGUAGUCCACGCUGUAAACGAUGUGUGCUGGAUGUUGGGUAACUUGGUUACUCAGUGUCGAAGCUAACGCGCUAAGCACACCGCCUGGGGAGUACGGCCGCAAGGUUGAAACUCAAAGGAAUUGACGGGGGCCCGCACAAGCGGUGGAGCAUGUGGUUUAAUUCGAAGCAACGCGCAGAACCUUACCAGGGCUUG-CAUGNGGGAGgCUGUGUCCAGAGAUGGGCAUU--UCUU--CGGAcCUCCCGCACAGGUGCUGCAUGGCUGUCGUCAGCUCGUGUCGUGAGAUGUUGGGUUAAGUCCCGCAACGAGCGCAACCCUUGUCUUUAGUUGCCAGCACGUCUGGGUGGGCACUCUAGAGAGACUGCCGGUGACAAGCCGGAGGAAGGUGGGGAUGACGUCAAGUCCUCAUGGCCCUUAUGUCCUGGGCUACACACGUGCUACAAUGGCGGUGACAGUGGGAAGCUAGAUGGUGACAUCAUGCUGAUCUCUAAAAGCCGUCUCAGUUCGGAUUGUACUCUGCAACUCGAGUGCAUGAAGGUGGAAUCGCUAGUAAUCGCGGAUCAGCAUGCCGCGGUGAAUACGUUCCCGGGCCUUGUACACACCGCC
>Asaia_platycodi
CGCGUAGGGAUCUAUCCACGGGUGGGGGAUAACAUCGGGAAACUGGUGCUAAUACCGCAUGAUACCUGAGGGUCAAAGGCGCAAGUCGCCUGUGGAGGAGCCUGCGUUCGAUUAGCUUGUUGGUGGGGUAAAGGCCUACCAAGGCGAUGAUCGAUAGCUGGUCUGAGAGGAUGAUCAGCCACACUGGGACUGAGACACGGCCCAGACUCCUACGGGAGGCAGCAGUGGGGAAUAUUGGACAAUGGGCGAAAGCCUGAUCCAGCAAUGCCGCGUGUGUGAAGAAGGUCUUCGGAUUGUAAAGCACUUUCGACGGGGACGAUGAUGACGGUACCCGUAGAAGAAGCCCCGGCUAACUUCGUGCCAGCAGCCGCGGUAAUACGAAGGGGGCUAGCGUUGCUCGGAAUGACUGGGCGUAAAGGGCGCGUAGGCGGUUUACAcAGUCAGAUGUGAAAUUCCAGGGCUUAACCUUGGGGCUGCAUUUGAUACGUGUAGACUAGAGUGUGAGAGAGGGUUGUGGAAUUCCCAGUGUAGAGGUGAAAUUCGUAGAUAUUGGGAAGAACACCGGUGGCGAAGGCGGCAACCUGGCUCAUUACUGACGCUGAGGCGCGAAAGCGUGGGGAGCAAACCGGAUUAGAUACCCUGGUAGUCCACGCUGUAAACGAUGUGUGCUGGAUGUUGGGUAACUUAGUUACUCAGUGUCGAAGCUAACGCGCUAAGCACACCGCCUGGGGAGUACGGCCGCAAGGUUGAAACUCAAAGGAAUUGACGGGGGCCCGCACAAGCGGUGGAGCAUGUGGUUUAAUUCGAAGCAACGCGCAGAACCUUACCAGGACUUGACAUGNGGGAGgCUGUAUCCAGAGAUGGGUAUUUCCCGCAAGGGAcCUCCUGCACAGGUGCUGCAUGGCUGUCGUCAGCUCGUGUCGUGAGAUGUUGGGUUAAGUCCCGCAACGAGCGCAACCCUCGCCUUUAGUUGCCAGCACGUUUGGGUGGGCACUCUAGAGGAACUGCCGGUGACAAGCCGGAGGAAGGUGGGGAUGACGUCAAGUCCUCAUGGCCCUUAUGUCCUGGGCUACACACGUGCUACAAUGGCGGUGACAGUGGGAAGCUAGAUGGUGACAUCAUGCCGAUCUCUAAAAGCCGUCUCAGUUCGGAUUGUACUCUGCAACUCGAGUACAUGAAGGUGGAAUCGCUAGUAAUCGCGGAUCAGCAUGCCGCGGUGAAUACGUUCCCGGGCCUUGUACACACCGCC
>Asaia_siamensis
CGCGUAGGGAUCUAUCCACGGGUGGGGGAUAACAUCGGGAAACUGGUGCUAAUACCGCAUGAUACCUGAGGGUCAAAGGCGCAAGUCGCCUGUGGAGGAGCCUGCGUUCGAUUAGCUUGUUGGUGGGGUAAAGGCCUACCAAGGCGAUGAUCGAUAGCUGGUCUGAGAGGAUGAUCAGCCACACUGGGACUGAGACACGGCCCAGACUCCUACGGGAGGCAGCAGUGGGGAAUAUUGGACAAUGGGCGAAAGCCUGAUCCAGCAAUGCCGCGUGUGUGAAGAAGGUCUUCGGAUUGUAAAGCACUUUCGACGGGGACGAUGAUGACGGUACCCGUAGAAGAAGCCCCGGCUAACUUCGUGCCAGCAGCCGCGGUAAUACGAAGGGGGCUAGCGUUGCUCGGAAUGACUGGGCGUAAAGGGCGCGUAGGCGGUUUACAcAGUCAGAUGUGAAAUUCCAGGGCUUAACCUUGGGGCUGCAUUUGAUACGUGUAGACUAGAGUGUGAGAGAGGGUUGUGGAAUUCCCAGUGUAGAGGUGAAAUUCGUAGAUAUUGGGAAGAACACCGGUGGCGAAGGCGGCAACCUGGCUCAUUACUGACGCUGAGGCGCGAAAGCGUGGGGAGCAAACAGGAUUAGAUACCCUGGUAGUCCACGCUGUAAACGAUGUGUGCUGGAUGUUGGGUAACUUAGUUACUCAGUGUCGAAGCUAACGCGCUAAGCACACCGCCUGGGGAGUACGGCCGCAAGGUUGAAACUCAAAGGAAUUGACGGGGGCCCGCACAAGCGGUGGAGCAUGUGGUUUAAUUCGAAGCAACGCGCAGAACCUUACCAGGACUUGACAUGNGGGAGgCUGUAUCCAGAGAUGGGUAUUUCCCGCAAGGGAcCUCCUGCACAGGUGCUGCAUGGCUGUCGUCAGCUCGUGUCGUGAGAUGUUGGGUUAAGUCCCGCAACGAGCGCAACCCUCGCCUUUAGUUGCCAGCACGUUUGGGUGGGCACUCUAGAGGAACUGCCGGUGACAAGCCGGAGGAAGGUGGGGAUGACGUCAAGUCCUCAUGGCCCUUAUGUCCUGGGCUACACACGUGCUACAAUGGCGGUGACAGUGGGAAGCUAGAUGGUGACAUCGUGCCGAUCUCUAAAAGCCGUCUCAGUUCGGAUUGUACUCUGCAACUCGAGUACAUGAAGGUGGAAUCGCUAGUAAUCGCGGAUCAGCAUGCCGCGGUGAAUACGUUCCCGGGCCUUGUACACACCGCC
>Acidomonas_methanolica
CGCGUAGGGAUCUAUCCAUGGGUGGGGGAUAACACUGGGAAACUGGUGCUAAUACCGCAUGAUGCCUGAGGGCCAAAGGCGCGAGUCGCCUGUGGAGGAGCCUGCGUUCGAUUAGCUAGUUGGUGGGGUAAAGGCCUACCAAGGCGAUGAUCGAUAGCUGGUCUGAGAGGAUGAUCAGCCACACUGGGACUGAGACACGGCCCAGACUCCUACGGGAGGCAGCAGUGGGGAAUAUUGGACAAUGGGGGCAACCCUGAUCCAGCAAUGCCGCGUGUGUGAAGAAGGUCUUCGGAUUGUAAAGCACUUUCGACGGGGACGAUGAUGACGGUACCCGUAGAAGAAGCCCCGGCUAACUCCGUGCCAGCAGCCGCGGUAAUACGAAGGGGGCUAGCGUUGCUCGGAAUGACUGGGCGUAAAGGGCGCGUAGGCGGUUGACAcAGUCAGAUGUGAAAUUCCAGGGCUUAACCUUGGGGCUGCAUUUGAGACGUGUUGACUGGAGUUCGAGAGAGGGUUGUGGAAUUCUCAGUGUAGAGGUGAAAUUCGUAGAUAUUGGGAAGAACACCGGUGGCGAAGGCGGCAACCUGGCUCGAUACUGACGCUGAGGCGCGAAAGCGUGGGGAGCAAACAGGAUUAGAUACCCUGGUAGUCCACGCUGUAAACGAUGUGUGCUGGAUGUUGGGUGACUUUGUCAUUCAGUGUCGAAGCUAACGCGCUAAGCACACCGCCUGGGGAGUACGGCCGCAAGGUUGAAACUCAAAGGAAUUGACGGGGGCCCGCACAAGCGGUGGAGCAUGUGGUUUAAUUCGAAGCAACGCGCAGAACCUUACCAGGGCUUGACAUGNGGGAGgCUGUGUCCAGAGAUGGGCAUUUC-CGCAAGgGAcCUCCUGCACAGGUGCUGCAUGGCUGUCGUCAGCUCGUGUCGUGAGAUGUUGGGUUAAGUCCCGCAACGAGCGCAACCCUUGCCUUCAGUUGCCAGCAUGAUCGGGUGGGCACUCUAGAGGAACUGCCGGUGACAAGCCGGAGGAAGGUGGGGAUGACGUCAAGUCCUCAUGGCCCUUAUGUCCUGGGCUACACACGUGCUACAAUGGCGGUGACAGUGGGAAGCCAGGCAGUGAUGCUGAGCUGAUCUCAAAAAGCCGUCUCAGUUCGGAUUGCACUCUGCAACUCGGGUGCAUGAAGGUGGAAUCGCUAGUAAUCGCGGAUCAGCAUGCCGCGGUGAAUACGUUCCCGGGCCUUGUACACACCGCC
>Asaia_astilbis
CGCGUAGGGAUCUAUCCACGGGUGGGGGAUAACACUGGGAAACUGGUGCUAAUACCGCAUGAUACCUGAGGGUCAAAGGCGCAAGUCGCCUGUGGAGGAGCCUGCGUUCGAUUAGCUUGUUGGUGGGGUAAAGGCCUACCAAGGCGAUGAUCGAUAGCUGGUCUGAGAGGAUGAUCAGCCACACUGGGACUGAGACACGGCCCAGACUCCUACGGGAGGCAGCAGUGGGGAAUAUUGGACAAUGGGCGAAAGCCUGAUCCAGCAAUGCCGCGUGUGUGAAGAAGGUCUUCGGAUUGUAAAGCACUUUCGACGGGGACGAUGAUGACGGUACCCGUAGAAGAAGCCCCGGCUAACUUCGUGCCAGCAGCCGCGGUAAUACGAAGGGGGCUAGCGUUGCUCGGAAUGACUGGGCGUAAAGGGCGUGUAGGCGGUUUGCAcAGUCAGAUGUGAAAUUCCAGGGCUUAACCUUGGGGCUGCAUUUGAUACGUGUAGACUAGAGUGUGAGAGAGGGUUGUGGAAUUCCCAGUGUAGAGGUGAAAUUCGUAGAUAUUGGGAAGAACACCGGUGGCGAAGGCGGCAACCUGGCUCAUUACUGACGCUGAGGCGCGAAAGCGUGGGGAGCAAACAGGAUUAGAUACCCUGGUAGUCCACGCUGUAAACGAUGUGUGCUGGAUGUUGGGUAACUUAGUUACUCAGUGUCGAAGCUAACGCGCUAAGCACACCGCCUGGGGAGUACGGCCGCAAGGUUGAAACUCAAAGGAAUUGACGGGGGCCCGCACAAGCGGUGGAGCAUGUGGUUUAAUUCGAAGCAACGCGCAGAACCUUACCAGGACUUGACAUGNGGGAGgCUGUAUCCAGAGAUGGGUAUUUCCCGCAAGGGAcCUCCUGCACAGGUGCUGCAUGGCUGUCGUCAGCUCGUGUCGUGAGAUGUUGGGUUAAGUCCCGCAACGAGCGCAACCCUCGCCUUUAGUUGCCAGCACGUUUGGGUGGGCACUCUAGAGGAACUGCCGGUGACAAGCCGGAGGAAGGUGGGGAUGACGUCAAGUCCUCAUGGCCCUUAUGUCCUGGGCUACACACGUGCUACAAUGGCGGUGACAGUGGGAAGCUAGAUGGUGACAUCAUGCCGAUCUCUAAAAGCCGUCUCAGUUCGGAUUGUACUCUGCAACUCGAGUACAUGAAGGUGGAAUCGCUAGUAAUCGCGGAUCAGCAUGCCGCGGUGAAUACGUUCCCGGGCCUUGUACACACCGCC
>Asaia_bogorensis
CGCGUAGGGAUCUAUCCACGGGUGGGGGAUAACAUCGGGAAACUGGUGCUAAUACCGCAUGAUACCUGAGGGUCAAAGGCGCAAGUCGCCUGUGGAGGAGCCUGCGUUCGAUUAGCUUGUUGGUGGGGUAAAGGCCUACCAAGGCGAUGAUCGAUAGCUGGUCUGAGAGGAUGAUCAGCCACACUGGGACUGAGACACGGCCCAGACUCCUACGGGAGGCAGCAGUGGGGAAUAUUGGACAAUGGGCGAAAGCCUGAUCCAGCAAUGCCGCGUGUGUGAAGAAGGUCUUCGGAUUGUAAAGCACUUUCGACGGGGACGAUGAUGACGGUACCCGUAGAAGAAGCCCCGGCUAACUUCGUGCCAGCAGCCGCGGUAAUACGAAGGGGGCUAGCGUUGCUCGGAAUGACUGGGCGUAAAGGGCGCGUAGGCGGUUUACAcAGUCAGAUGUGAAAUUCCAGGGCUUAACCUUGGGGCUGCAUUUGAUACGUGUAGACUAGAGUGUGAGAGAGGGUUGUGGAAUUCCCAGUGUAGAGGUGAAAUUCGUAGAUAUUGGGAAGAACACCGGUGGCGAAGGCGGCAACCUGGCUCAUUACUGACGCUGAGGCGCGAAAGCGUGGGGAGCAAACAGGAUUAGAUACCCUGGUAGUCCACGCUGUAAACGAUGUGUGCUGGAUGUUGGGUAACUUAGUUACUCAGUGUCGAAGCUAACGCGCUAAGCACACCGCCUGGGGAGUACGGCCGCAAGGUUGAAACUCAAAGGAAUUGACGGGGGCCCGCACAAGCGGUGGAGCAUGUGGUUUAAUUCGAAGCAACGCGCAGAACCUUACCAGGACUUGACAUGNGGGAGgCUGUAUCCAGAGAUGGGUAUUUCCCGCAAGGGAcCUCCUGCACAGGUGCUGCAUGGCUGUCGUCAGCUCGUGUCGUGAGAUGUUGGGUUAAGUCCCGCAACGAGCGCAACCCUCGCCUUUAGUUGCCAGCACGUUUGGGUGGGCACUCUAGAGGAACUGCCGGUGACAAGCCGGAGGAAGGUGGGGAUGACGUCAAGUCCUCAUGGCCCUUAUGUCCUGGGCUACACACGUGCUACAAUGGCGGUGACAGUGGGAAGCUAGAUGGUGACAUCAUGCCGAUCUCUAAAAGCCGUCUCAGUUCGGAUUGUACUCUGCAACUCGAGUGCAUGAAGGUGGAAUCGCUAGUAAUCGCGGAUCAGCAUGCCGCGGUGAAUACGUUCCCGGGCCUUGUACACACCGCC
>Bombella_intestini__Bombus_lapidarius
CGCGUAGGAACCUAUCCAGAGGUGGGGGAUAACAUCGGGAAACUGGUGCUAAUACCGCAUGAUGCCUGAGGGCCAAAGGAGCAAUUCGCCAUUGGAGGGGCCUGCGUUCGAUUAGCUAGUUGGUUAGGUAAAGGCUGACCAAGGCGAUGAUCGAUAGCUGGUUUGAGAGGAUGAUCAGCCACACUGGGACUGAGACACGGCCCAGACUCCUACGGGAGGCAGCAGUGGGGAAUAUUGGACAAUGGGGGCAACCCUGAUCCAGCAAUGCCGCGUGUGUGAAGAAGGUCUUCGGAUUGUAAAGCACUUUCACUAGGGAAGAUGAUGACGGUACCUAGAGAAGAAGCCCCGGCUAACUUCGUGCCAGCAGCCGCGGUAAUACGAAGGGGGCUAGCGUUGCUCGGAAUGACUGGGCGUAAAGGGCGCGUAGGCUGUUUGUAcAGUCAGAUGUGAAAUCCCCGGGCUUAACCUGGGAACUGCAUUUGAUACGUGCAGACUAGAGUCCGAGAGAGGGUUGUGGAAUUCCCAGUGUAGAGGUGAAAUUCGUAGAUAUUGGGAAGAACACCGGUUGCGAAGGCGGCAACCUGGCUCGGAACUGACGCUGAGGCGCGAAAGCGUGGGGAGCGAACAGGAUUAGAUACCCUGGUAGUCCACGCUGUAAACGAUGUGUGCUGGAUGUUGGGUAAUUUUAUUACUCAGUGUCGGAGCUAACGCGUUAAGCACACCGCCUGGGGAGUACGGCCGCAAGGUUGAAACUCAAAGGAAUUGACGGGGGCCCGCACAAGCGGUGGAGCAUGUGGUUUAAUUCGAAGCAACGCGCAGAACCUUACCAGGGCUUG-CAUGNGGGAGgCUGUAUUCAGAGAUGGAUAUU--UCUU--CGGAcCUCCCGCACAGGUGCUGCAUGGCUGUCGUCAGCUCGUGUCGUGAGAUGUUGGGUUAAGUCCCGCAACGAGCGCAACCCUUGUCUUUAGUUGCCAUCACGUUUGGGUGGGCACUCUAGAGAGACUGCCGGUGACAAGCCGGAGGAAGGUGGGGAUGACGUCAAGUCCUCAUGGCCCUUAUGUCCUGGGCUACACACGUGCUACAAUGGCGGUGACAGAGGGAUGCUACAUGGUGACAUGGUGCUGAUCUCAAAAAACCGUCUCAGUUCGGAUUGUACUCUGCAACUCGAGUGCAUGAAGGUGGAAUCGCUAGUAAUCGCGGAUCAGCAUGCCGCGGUGAAUACGUUCCCGGGCCUUGUACACACCGCC
>uncultured_Acetobacteraceae_bacterium___Camponotus_castaneus
CGCGUAGGAAUUUAUCUUAAGGUGGGGGAUAACAUUGGGAAACUGAUGCUAAUACCGCAUGAUGACUGAGGUCCAAAGCCUUCGGGCGCCAUGAGAGAAGCCUGCGUUUGAUUAGCUAGUUGGAGGGGUAAUGGCUCACCAAGGCGAUGAUCAAUAGCUGGUUUGAGAGGAUGAUCAGCCACACUGGAACUGAGACACGGUCCAGACUCCUACGGGAGGCAGCAGUGGGGAAUAUUGGACAAUGGGGGCAACCCUGAUCCAGCAAUACCGCGUGUGUGAAGAAGGUCUUCGGAUUGUAAAGCACUUUCACCAGGGACGAUGAUGACGGUACCUGGAGAAGAAGCCCCGGCUAACUUCGUGCCAGCAGCCGCGGUAAUACGAAGGGGGCGAGCGUUGCUCGGAAUGACUGGGCGUAAAGGGCGUGUAGGCGGUUUAAUGCGUCAGAUGUGAAAUUUUUGGGCUUAACCUGAAACGUGCAUUUGAAACGGUUAGACUAGAGUUCGAGAGAGGAUAGCGGAAUUCCCAGUGUAGAGGUGAAAUUCGUAGAUAUUGGGAAGAACACCGGUUGCGAAGGCGGCUAUCUGGCUCGACACUGACGCUGAGGCGCGAAAGCGUGGGGAGCAAACAGGAUUAGAUACCCUGGUAGUCCACGCUGUAAACGAUGUGUGCUGGAUGUCGGAGA-UUAUG-UCUUCGGUGUCGAAGCUAACGCGAUAAGCACACCGCCUGGGGAGUACGAUCGCAAGGUUGAAACUCAAAGGAAUUGACGGGGGCCCGCACAAGCGGUGGAGCAUGUGGUUUAAUUCGAAGCAACGCGCAGAACCUUACCGAGGCUUG-UAUGCGGAGG-CUGUUUUCAGAGAUGGAAAUGUCCAGCAAUGGACCUCCuGCACAGGUGCUGCAUGGCUGUCGUCAGCUCGUGUCGUGAGAUGUUGGGUUAAGUCCCGCAACGAGCGCAACCCCUGUUUUUAGUUGCUAACACGUUUGGGUGAGCACUCUAGAGAGACCGCCGCCGUCAAGGUGGAGGAAGGUGGGGAUGACGUCAAGUCCUCAUGGCCCUUAUGUCUCGGGCUACACACGUGCUACAAUGGUGGUGACAGAGAGAUGCGAACCUGCGAGGGUGAGCUGAUCUAUAAAAGCCAUCUCAGUUCGGAUUGCACUCUGCAACUCGAGUGCAUGAAGUUGGAAUCGCUAGUAAUCGCGGAUCAGCAUGCCGCGGUGAAUACGUUCCCGGGCCUUGUACACACCGCC
>uncultured_Acetobacteraceae_bacterium__Apis_dorsata
CGCGUAGGAACCUAUCCAGAGGUGGGGGAUAACAUCGGGAAACUGGUGCUAAUACCGCAUGAUGCCUGAGGGCCAAAGGAGCAAUCUGCCAUUGGAGGGGCCUGCGUUCGAUUAGCUAGUUGGUUGGGUAAAGGCUGACCAAGGCGAUGAUCGAUAGCUGGUUUGAGAGGAUGAUCAGCCACACUGGGACUGAGACACGGCCCAGACUCCUACGGGAGGCAGCAGUGGGGAAUAUUGGACAAUGGGGGCAACCCUGAUCCAGCAAUGCCGCGUGUGUGAAGAAGGUCUUCGGAUUGUAAAGCACUUUCACUAGGGAAGAUGAUGACGGUACCUAGAGAAGAAGCCCCGGCUAACUUCGUGCCAGCAGCCGCGGUAAUACGAAGGGGGCUAGCGUUGCUCGGAAUGACUGGGCGUAAAGGGCGCGUAGGCUGUUUGUACAGUCAGAUGUGAAAUCCCCGGGCUUAACCUGGGAACUGCAUUUGAUACGUGCAGACUAGAGUCCGAGAGAGGGUUGUGGAAUUCCCAGUGUAGAGGUGAAAUUCGUAGAUAUUGGGAAGAACACCGGu-GCGAAGGCGGCAACCUGGCUCGGAACUGACGCUGAGGCGCGAAAGCGUGGGGAGCGAACAGGAUUAGAUACCCUGGUAGUCCACGCUGUAAACGAUGUGUGCUGGAUGUUGGGUA-UUUUAuUACUCAGUGUCGGAGCUAACGCGUUAAGCACACCGCCUGGGGAGUACGGCCGCAAGGUUGAAACUCAAAGGAAUUGACGGGGGCCCGCACAAGCGGUGGAGCAUGUGGUUUAAUUCGAAGCAACGCGCAGAACCUUACCAGGGCUUG-CAUGgGGAGG-CUGUAGUCAGAGAUGGCUAUU--UCUU--CGGACCUCC-GCACAGGUGCUGCAUGGCUGUCGUCAGCUCGUGUCGUGAGAUGUUGGGUUAAGUCCCGCAACGAGCGCAACCCUUGUCUUUAGUUGCCAGCACGUUUGGGUGGGCACUCUAGAGAGACUGCCGGUGACAAGCCGGAGGAAGGUGGGGAUGACGUCAAGUCCUCAUGGCCCUUAUGUCCUGGGCUACACACGUGCUACAAUGGCGGUGACAGAGGGAUGCUACAUGGUGACAUGGUGCUGAUCUCAAAAAAUCGUCUCAGUUCGGAUUGUACUCUGCAACUCGAGUGCAUGAAGGUGGAAUCGCUAGUAAUCGCGGAUCAGCAUGCCGCGGUGAAUACGUUCCCGGGCCUUGUACACACCGCC
>uncultured_Acetobacteraceae_bacterium__Formica_exsecta__AAB2
CGCGUAGGAACCUAUCCUGAGGUGGGGGAUAACAUUUGGAAACGAAUGCUAAUACCGCAUAUGACUGACUGGUUAAAGA-UUUA-UUGCCUUAGGAGGGGCCUGCGUUUGAUUAGUUAGUUGGUGGGGUAAAGGCCUACCAAGACGAUGAUCAAUAGCUGGUUUGAGAGGAUGAUCAGCCACACUGGGACUGAGACACGGCCCAGACUCCUACGGGAGGCAGCAGUGGGGAAUAUUGGACAAUGGGCGCAAGCCUGAUCCAGCAAUGCCGCGUGAGUGAAGAAGGUCUUCGGAUUGUAAAUCUCUUUCAACGGGGACGAUGAUGACGGUACCCGUAGAAGAAGCCCCGGCUAACUUCGUGCCAGCAGCCGCGGUAAUACGAAGGGGGCAAGCGUUGCUCGGAAUGACUGGGCGUAAAGGGCGUGCAGGCGGUUUAUAGCGUUGGGUGUGAAAUUUUGGGGCUUAACCCUGAAACUGCAUUCAAGACGUAUAGACUAGAGUAUGUGAGAGGAUAGUGGAAUUCCCAGUGUAGAGGUGAAAUUCGUAGAUAUUGGGAAGAACACCGGUUGCGAAGGCGGCUAUCUGGUGCAUUACUGACGCUGAGGCGCGAAAGCGUGGGGAGCAAACAGGAUUAGAUACCCUGGUAGUCCACGCUGUAAACGAUGUGUGCUUGAUGUUGGGUGA-UUUAUCAUUCGGUGUCGUAGCUAACGCGAUAAGCACACCGCCUGGGGAGUACGGUCGCAAGGCUGAAACUCAAAGGAAUUGACGGGGGCCCGCACAAGCGGUGGAGCAUGUGGUUUAAUUCGAAGCAACGCGCAGAACCUUACCAGGGCUUG-UAUGCGGAGG-CUGUAUUUAGAGAUAGAUAUUUCCAGCAAUGGACCUCCuGCACAGGUGCUGCAUGGCUGUCGUCAGCUCGUGUCGUGAGAUGUUGGGUUAAGUCCCGCAACGAGCGCAACCCUUAUCUUUAGUUGCCAGCAYGUUUGGGUGGGCACUCUAGAGAGACUGCCGUCG-CAAGGCGGAGGAAGGUGGGGAUGACGUCAAGUCCUCAUGGCCCUUAUGUCCUGGGCUACACACGUGCUACAAUGGCGAUGACAGAGAGAAGCGAGACCGCGAGGUGGAGCUGAUCUUUAAAAGUCGUCUCAGUUCGGAUUGCACUCUGCAACUCGAGUGCAUGAAGUUGGAAUCGCUAGUAAUCGCGGAUCAGCAUGCCGCGGUGAAUACGUUCCCGGGCCUUGUACACACCGCC
>uncultured_Acetobacteraceae_bacterium__Formica_exsecta__AAB1
CGCGURGGAAUUUAUCUUAAGGUGGGGGAUAACAUUGGGAAACUGAUGCUAAUACCGCAUGAUGACUGAGGUCCAAAGCCUUCGGGUGCCAUARGAGAAGCCYGCGUUUGAUUAGCUAGUUGGAGRGGUAAUGGCUCACCAAGGCGAUGAUCAAUAGCUGGUUURAGAGGAUGAUCAGCCACACUGGRACUGAGACACGGYCCAGACUCCUACGGGAGGCAGCAGUGGGGAAUAUUGGACAAUGGGGGCAACCCUGAUCCAGCAAUACCGCGUGUGUGAAGAAGGUCUUCGGAUUGUAAAGCACUUUCACYAGGGACGAUGAUGACGGUACCUAGAGAAGAAGCCCCGGCUAACUUCGUGCCAGCAGCCGCGGUAAUACGAAGGGGGCRAGCGUUGCUCGGAAUGACUGGGCGUAAAGGGCGUGYAGGCGGUUUAWWGCGUYRGRUGUGAAAUUUUKGGGCUUAACCCDRRAMSUGCAUUKGAWACGKUUAGACUAGAGUUCGAGAGAGGRUWGCGGAAUUCCCAGUGUAGAGGUGAAAUUCGUAGAUAUUGGGAAGAACACCGGUUGCGAAGGCGGCUAUCUGGCUCGAYACUGACGCUGAGGCGCGAAAGCGUGGGGAGCAAACAGGAUUAGAUACCCUGGUAGUCCACGCUGUAAACGAUGUGUGCUKGAUGUUGGGUGAUUUUAUCAUUCGGUGUCGUAGCUAACGCGAUAAGCACACCGCCUGGGGAGUACGRUCGCAAGGYUGAAACUCAAAGGAAUUGACGGGGGCCCGCACAAGCGGUGGAGCAUGUGGUUUAAUUCGAAGCAACGCGCAGAACCUUACCGAGGCUUG-UAUGCGGAGG-CUGUUUUCAGAGAURGAWAUKUCCAGCAAUGGACCUCC-GCACAGGUGCUGCAUGGCUGUCGUCAGCUCGUGUCGUGAGAUGUUGGGUUAAGUCCCGCAACGAGCGCAACCCCUGUUUUUAGUUGCUAACACGUUUGGGUGAGCACUCUAGAGAGACYGCCGSYGWYAARSYGGAGGAAGGUGGGGAUGACGUCAAGUCCUCAUGGCCCUUAUGUCUCGGGCUACACACGUSMUACAAUGGYRRUGACAGAGAGAWGCRARMCYGCGAGGKKGAGCYGAUCUWYAAARGYCRUCUCAGUUCGGAUUGCACUCUGCAACUCGAGUGCAUGAAGUUGGAAUCGCUAGUAAUCGCGGAUCAGCAUGCCGCGGUGAAUACGUUCCCGGGCCUUGUACACACCGCC
>uncultured_Acetobacteraceae_bacterium__Calliopsis_subalpinus
CGCGUAGGGAUCUAUCCAUGGGUGGGGGACAACACUGGGAAACUGGUGCUAAUACCGCAUGAUACCUGAGGGUCAAAGGCGCAAGUCGCCUGUGGAGGAACCUGCGUUCGAUUAGCUAGUUGGUGGGGUAAAGGCCUACCAAGGCGAUGAUCGAUAGCUGGUUUGAGAGGAUGAUCAGCCACACUGGGACUGAGACACGGCCCAGACUCCUACGGGAGGCAGCAGUGGGGAAUAUUGGACAAUGGGGGCAACCCUGAUCCAGCAAUGCCGCGUGUGUGAAGAAGGUCUUCGGAUUGUAAAGCACUUUCGGCGGGGACGAUGAUGACGGUACCCGCAGAAGAAGCCCCGGCUAACUUCGUGCCAGCAGCCGCGGUAAUACGAAGGGGGCUAGCGUUGCUCGGAAUGACUGGGCGUAAAGGGCGCGUAGGCGGUUUAGACAGUCAGAUGUGAAAUCCCCGGGCUUAACCUGGGAACUGCAUUUGAUGCGUUUAGACUAGAGUUCGAGAGAGGGUUGUGGAAUUCCCAGUGUAGAGGUGAAAUUCGUAGAUAUUGGGAAGAACACCGGUGGCGAAGGCGGCAACCUGGCUCGAUACUGACGCUGAGGCGCGAAAGCGUGGGGAGCAAACAGGAUUAGAUACCCUGGUAGUCCACGCUGUAAACGAUGUGUGCUGGAUGUUGGGUAACUUAGUUACUCAGUGUCGAAGCUAACGCGCUAAGCACACCGCCUGGGGAGUACGGCCGCAAGGUUGAAACUCAAAGGAAUUGACGGGGGCCCGCACAAGCGGUGGAGCAUGUGGUUUAAUUCGAAGCAACGCGCAGAACCUUACCAGGGCUUG-CAUGNGGGAGgCUGUAGGCAGAGAUGUCUAUU--UCUU--CGGAcCUCCCGCACAGGUGCUGCAUGGCUGUCGUCAGCUCGUGUCGUGAGAUGUUGGGUUAAGUCCCGCAACGAGCGCAACCCUUGUCUUUAGUUGCCAGCAUGUUUGGGUGGGCACUCUAGAGAGACUGCCGGUGACAAGCCGGAGGAAGGUGGGGAUGACGUCAAGUCCUCAUGGCCCUUAUGUCCUGGGCUACACACGUGCUACAAUGGCGGUGACAGUGGGAAGCUAUGUGGUGACACAGUGCUGAUCUCUAAAAGCCGUCUCAGUUCGGAUUGUACUCUGCAACUCGAGUGCAUGAAGGUGGAAUCGCUAGUAAUCGCGGAUCAGCAUGCCGCGGUGAAUACGUUCCCGGGCCUUGUACACACCGC-
>Commensalibacter_intestini__Drosophila_melanogaster
CGCGUAGGGAUCUAUCCACGAGUGGGGGAUAACUUUGGGAAACUGAAGCUAAUACCGCAUGAUACCUGAGGGUCAAAGGAGUGAUCCGCUUGUGGAGGAACCUGCGUUUGAUUAGCUAGUUGGUGGGGUAAAGGCCUACCAAGGCGAUGAUCAAUAGCUGGUUUGAGAGGAUGAUCAGCCACACUGGGACUGAGACACGGCCCAGACUCCUACGGGAGGCAGCAGUGGGGAAUAUUGGACAAUGGGGGCAACCCUGAUCCAGCAAUGCCGCGUGUAUGAAGAAGGUCUUCGGAUUGUAAAGUACUUUCGACAGGGACGAUGAUGACGGUACCUGUAGAAGAAGCCCCGGCUAACUUCGUGCCAGCAGCCGCGGUAAUACGAAGGGGGCUAGCGUUACUCGGAAUGACUGGGCGUAAAGGGCGCGUAGGCGGCUUAUACAGUCAGAUGUGAAAUUCCUGGGCUUAACCUGGGACCUGCAUUUGAUACGUAUAGGCUAGAGUGUGAAAGAGGAUUGUGGAAUUCCAAGUGUAGAGGUGAAAUUCGUAGAUAUUUGGAGGAACACCGGUGGCGAAGGCGGCAAUCUGGUUCACAACUGACGCUGAGGCGCGAAAGCGUGGGGAGCAAACAGGAUUAGAUACCCUGGUAGUCCACGCUGUAAACGAUGUAUGCUAGAUGUUAGGUAACUUAGUUACUUAGUGUCGAAGUUAACGCGAUAAGCAUACCGCCUGGGGAGUACGGCCGCAAGGUUGAAACUCAAAGGAAUUGACGGGGGCCCGCACAAGCGGUGGAGCAUGUGGUUUAAUUCGAAGCAACGCGCAGAACCUUACCAGGUCUUGACAUGNuAGACgCUGUAUCCAGAGAUGGAUGCUUCCAGCAAUGGAcGUCUaACACAGGUGCUGCAUGGCUGUCGUCAGCUCGUGUCGUGAGAUGUUGGGUUAAGUCCCGCAACGAGCGCAACCCUUGCCUUUAGUUGCCAGCAUGUUUGGGUGGGCACUCUAGGGGGACUGCCGGUGAUAAGCCGGAGGAAGGUAGGGAUGACGUCAAGUCCUCAUGGCCCUUAUGACCUGGGCUACACACGUGCUACAAUGGUGGUGACAGAAGGAAGCGAAGUAGUGAUGCUAAGCAGAUCUUUAAAAACCAUCUCAGUUCAGAUUGCACUCUGCAACUCGAGUGCAUGAAGGCGGAAUCGCUAGUAAUCGCGGAUCAGCAUGCCGCGGUGAAUACGUUCCCGGGCCUUGUACACACCGCC
>Asaia_platycodi__Anopheles
CGCGUAGGGAUCUAUCCAUGGGUGGGGGAUAACAUCGGGAAACUGGUGCUAAUACCGCAUGAUACCUGAGGGUCAAAGGCGCAAGUCGCCUGUGGAGGAGCCUGCGUUCGAUUAGCUUGUUGGUGGGGUAAAGGCCUACCAAGGCGAUGAUCGAUAGCUGGUCUGAGAGGAUGAUCAGCCACACUGGGACUGAGACACGGCCCAGACUCCUACGGGAGGCAGCAGUGGGGAAUAUUGGACAAUGGGCGAAAGCCUGAUCCAGCAAUGCCGCGUGUGUGAAGAAGGUCUUCGGAUUGUAAAGCACUUUCGACGGGGACGAUGAUGACGGUACCCGUAGAAGAAGCCCCGGCUAACUUCGUGCCAGCAGCCGCGGUAAUACGAAGGGGGCUAGCGUUGCUCGGAAUGACUGGGCGUAAAGGGCGCGUAGGCGGUUUACACAGUCAGAUGUGAAAUUCCAGGGCUUAACCUUGGGGCUGCAUUUGAUACGUGUAGACUAGAGUGUGAGAGAGGGUUGUGGAAUUCCCAGUGUAGAGGUGAAAUUCGUAGAUAUUGGGAAGAACACCGGUGGCGAAGGCGGCAACCUGGCUCAUUACUGACGCUGAGGCGCGAAAGCGUGGGGAGCAAACAGGAUUAGAUACCCUGGUAGUCCACGCUGUAAACGAUGUGUGCUGGAUGUUGGGUAACUUAGUUACUCAGUGUCGAAGCUAACGCGCUAAGCACACCGCCUGGGGAGUACGGCCGCAAGGUUGAAACUCAAAGGAAUUGACGGGGGCCCGCACAAGCGGUGGAGCAUGUGGUUUAAUUCGAAGCAACGCGCAGAACCUUACCAGGGCUUGACAUGNGGGAGgCUGUAUCCAGAGAUGGGUAUUUCCCGCAAGGGAcCUCCUGCACAGGUGCUGCAUGGCUGUCGUCAGCUCGUGUCGUGAGAUGUUGGGUUAAGUCCCGCAACGAGCGCAACCCUCGCCUUUAGUUGCCAGCACGUUUGGGUGGGCACUCUAGAGGAACUGCCGGUGACAAGCCGGAGGAAGGUGGGGAUGACGUCAAGUCCUCAUGGCCCUUAUGUCCUGGGCUACACACGUGCUACAAUGGCGGUGACAGUGGGAAGCUAGAUGGUGACAUCGUGCCGAUCUCUAAAAGCCGUCUCAGUUCGGAUUGUACUCUGCAACUCGAGUGCAUGAAGGUGGAAUCGCUAGUAAUCGCGGAUCAGCAUGCCGCGGUGAAUACGUUCCCGGGCCUUGUACACACCGCC
>Acetobacter_tropicalis__Bactrocera_oleae
CGCGUAGGAAUCUAUCCAUGGGUGGGGGAUAACUCUGGGAAACUGGAGCUAAUACCGCAUGAUACCUGAGGGUCAAAGGCGCAAGUCGCCUGUGGAGGAGCCUGCGUUCGAUUAGCUUGUUGGUGGGGUAAUGGCCUACCAAGGCGAUGAUCGAUAGCUGGUCUGAGAGGAUGAUCAGCCACACUGGGACUGAGACACGGCCCAGACUCCUACGGGAGGCAGCAGUGGGGAAUAUUGGACAAUGGGGGCAACCCUGAUCCAGCAAUGCCGCGUGUGUGAAGAAGGUUUUCGGAUUGUAAAGCACUUUCGGCGGGGACGAUGAUGACGGUACCCGCAGAAGAAGCCCCGGCUAACUUCGUGCCAGCAGCCGCGGUAAUACGAAGGGGGCUAGCGUUGCUCGGAAUGACUGGGCGUAAAGGGCGUGUAGGCGGUUUGUACAGUCAGAUGUGAAAUCCCCGGGCUUAACCUGGGAGCUGCAUUUGAUACGUGCAGACUAGAGUGUGAGAGAGGGUUGUGGAAUUCCCAGUGUAGAGGUGAAAUUCGUAGAUAUUGGGAAGAACACCGGUGGCGAAGGCGGCAACCUGGCUCAUGACUGACGCUGAGGCGCGAAAGCGUGGGGAGCAAACAGGAUUAGAUACCCUGGUAGUCCACGCUGUAAACGAUGUGUGCUGGAUGUUGGGCAACUUAGUUGUUCAGUGUCGUAGCUAACGCGAUAAGCACACCGCCUGGGGAGUACGGCCGCAAGGUUGAAACUCAAAGGAAUUGACGGGGGCCCGCACAAGCGGUGGAGCAUGUGGUUUAAUUCGAAGCAACGCGCAGAACCUUACCAGGGCUUG-UAUGNUGUAGgCUGUGUCCAGAGAUGGGCAUUUCCCGCAAGGGAcCUACAGCACAGGUGCUGCAUGGCUGUCGUCAGCUCGUGUCGUGAGAUGUUGGGUUAAGUCCCGCAACGAGCGCAACCCCUAUCUUUAGUUGCCAGCAUGUUUGGGUGGGCACUCUAGAGAGACUGCCGGUGACAAGCCGGAGGAAGGUGGGGAUGACGUCAAGUCCUCAUGGCCCUUAUGUCCUGGGCUACACACGUGCUACAAUGGCGGUGACAGUGGGAAGCUAGAUGGCGACAUCGUGCUGAUCUCUAAAAGCCGUCUCAGUUCGGAUUGCACUCUGCAACUCGAGUGCAUGAAGGUGGAAUCGCUAGUAAUCGCGGAUCAGCAUGCCGCGGUGAAUACGUUCCCGGGCCUUGUACACACCGCC
>Asaia_bogorensis__Anopheles
CGCGUAGGGAUCUAUCCAUGGGUGGGGGAUAACAUCGGGAAACUGGUGCUAAUACCGCAUGAUACCUGAGGGUCAAAGGCGCAAGUCGCCUGUGGAGGAGCCUGCGUUCGAUUAGCUUGUUGGUGGGGUAAGGGCCUACCAAGGCGAUGAUCGAUAGCUGGUCUGAGAGGAUGAUCAGCCACACUGGGACCGAGACACGGCCCAGACUCCUACGGGAGGCAGCAGUGGGGAAUAUUGGACAAUGGGCGAAAGCCUGAUCCAGCAAUGCCGCGUGUGUGAAGAAGGUCUUCGGAUUGUAAAGCACUUUCGACGGGGACGAUGAUGACGGUACCCGUAGAAGAAGCCCCGGCUAACUUCGUGCCAGCAGCCGCGGUAAUACGAAGGGGGCUAGCGUUGCUCGGAAUGACUGGGCGUAAAGGGCGCGUAGGCGGUUUACACAGUCAGAUGUGAAAUUCCAGGGCUUAACCUUGGGGCUGCAUUUGAUACGUGUAGACUAGAGUGUGAGAGAGGGUUGUGGAAUUCCCAGUGUAGAGGUGAAAUUCGUAGAUAUUGGGAAGAACACCGGUGGGGAAG-CGGCAACCUGGCUCAUUACUGACGCUGAGGCGCGAAAGCGuGGGGAGCAAACCGGAUUAGAUACCU-GGUAGUUCCCGCU-UAAACGAUGUGUGUUGGAUGUUGG-UAA-UUAGUUAcUCAGU-UUGAAG-UAACGCGUUAAGCCCACCGCCUGGG-AGUACGGCCGCAAGGUUGAAACUCAAAGGAAUUGACG-GGGCCCGCACAAGCGGUGGAGCAUGUGGUUUAAUU-GAAGCAACGCGCAGAACCUUACCAGGGCUUGACAUGNGGGAGgCUGUAUCCAGAGAUGGGUAUUUCCCGCAAGGGAcCUCCUGCACAGGUGCUGCAUGGCUGUCGUCAGCUCGUGUCGUGAGAUGUUGGGUUAAGUCCCGCAACGAGCGCAACCCUCGCCUUUAGUUGCCAGCACGUUUGGGUGGGCACUCUAGAGGAACUGCCGGUGACAAGCCGGAGGAAGGUGGGGAUGACGUCAAGUCCUCAUGGCCCUUAUGUCCUGGGCUACACACGUGCUACAAUGGCGGUGACAGUGGGAAGCUAGAUGGUGACAUCGUGCCGAUCUCUAAAAGCCCUCUCAGUUCGGAUUGUACUCUGCAACUCGAGUGCAUGAAGGUGGAAUCGCUAGUAAUCGCGGAUCAGCAUGCCGCGGUGAAUACGUUCCCGGGCCUUGUACACACCGCC
