# Supplementary material for: Deep divergence and rapid evolutionary rates in gut-associated Acetobacteraceae of ants
Source: BMC Microbiol. 2016 Jul 11;16:140. doi: 10.1186/s12866-016-0721-8 (PMC4939635; doi:10.1186/s12866-016-0721-8)
Supplement: Additional file 10: — Alignment file of 1,333 nucleotides and 36 taxa. This alignment was used for phylogenetic inference in Fig. 2 and Additional file 6. (TXT 48 kb) [file 12866_2016_721_MOESM10_ESM.txt]

>Acidocella_aluminiidurans
AGCGAACGCUGGCGGCAUGCUUAACACAUGCAAGUCGCGCG--GUCAGCAAUGGC---AGCGGCGGACGGGUGAGUAACACGUAGGAAUCUAUCCUGGGGUGGGGGACAACAGCGGGAAACUGCUGCUAAUACCGCAUGAUACCUGAGGGUCAAAGGC-GCAAG-UCGCCUUGGGAGGAGCCUGCGUCUGAUUAGCUUGUUGGUGGGGUAAAGGCCUACCAAGGCGACGAUCAGUAGCUGGUCUGAGAGGAUGAUCAGCCACAUUGGGACUGAGACACGGCCCAAACUCCUACGGGAGGCAGCAGUGGGGAAUAUUGGACAAUGGGGGAAACCCUGAUCCAGCAAUGCCGCGUGUGUGAAGAAGGUCUUCGGAUUGUAAAGCACUUUUGGCAGGGACGAUGA-UGACGGUACCUGCAGAAUAAGCCCCGGCUAACUUCGUGCCAGCAGCCGCGGUAAUACGAAGGGGGCUAGCGUUGCUCGGAAUGACUGGGCGUAAAGGGCGCGUAGGCGGCAUGUACANGUCAGAAGUGAAAUUCCUGGGCUCAACCUGGGGACUGCUUUUGAUACGUGCGAGCUAGAGUGAGGAAGAGGGUUGUGGAAUUUCCAGUGUAGAGGUGAAAUUCGUAGAUAUUGGAAAGAACACCGGUGGCGAAGGCGGCAACCUGGUCCUUAACUGACGCUGAGGCGCGAAAGCGUGGGGAGCAAACAGGAUUAGAUACCCUGGUAGUCCACGCUGUAAACGAUGUGUGCUGGAUGUUGGGGAACUUAGUUUCUCAGUGUCGUAGCUAACGCGAUAAGCACACCGCCUGGGGAGUACGGCCGCAAGGUUGAAACUCAAAGGAAUUGACGGGGGCCCGCACAAGCGGUGGAGCAUGUGGUUUAAUUCGAAGCAACGCGCAGAACCUUACCAGGAUUUGACAUGNGGGAGgACCGGUACAGAGAUGUACUUUNUCCCGCAAGGGAcCUUCCGCACAGGUGCUGCAUGGCUGUCGUCAGCUCGUGUCGUGAGAUGUUGGGUUAAGUCCCGCAACGAGCGCAACCCUCGCCUUUAGUUGCCAUCA-UUUAGU-UGGGCACUCUAGAGGAACUGCCGGUGACAAGCCGGAGGAAGGUGGGGAUGACGUCAAGUCCUCAUGGCCCUUAUGUCCUGGGCUACACACGUGCUACAAUGGUGGUGACAGUGGGAAGCUAGGUAGUGAUACCGUGCUGAUCUCU-AAAAGCCAUCUCAGUUCAGAUUGUACUCUGCAACUCGAGUACAUGAAGGUGGAAUCGCUAGUAAUCGUGGAUCAGCAUGCCACGGUGAAUACGUUCCCGGGCCUUGUACACACCGCC
>Acidocella_aminolytica
AACGAACGCUGGCGGCAUGCUUAACACAUGCAAGUCGCACG--GUCAGCAAUGGC---AGUGGCGGACGGGUGAGUAACACGUAGGAAUCUAUCCAGAGGUGGGGGACAACAGCGGGAAACUGCUGCUAAUACCGCAUGAUACCUGAGGGUCAAAGGC-GCAAG-UCGCCUUUGGAGGAGCCUGCGUCUGAUUAGCUUGUUGGUGGGGUAAAGGCUUACCAAGGC-ACGAUCAGUAGCUGGUCUGAGAGGAUGAUCAGCCACAUUGGGACUGAGACACGGCCCAAACUCCUACGGGAGGCAGCAGUGGGGAAUAUUGGACAAUGGGCGCAAGCCUGAUCCAGCAAUGCCGCGUGUGUGAAGAAGGUCUUCGGAUUGUAAAGCACUUUUGGCAGGGACGAUGA-UGACGGUACCUGCAGAAUAAGCCCCGGCUAACUUCGUGCCAGCAGCCGCGGUAAUACGAAGGGGGCUAGCGUUGCUCGGAAUGACUGGGCGUAAAGGGCGUGUAGGCGGCAUGUACANGUCAGAAGUGAAAUUCCUGGGCUCAACCUGGGGACUGCUUUUGAUACGUGCAAGCUUGAGUGAGGAAGAGGGUUGUGGAAUUUCCAGUGUAGAGGUGAAAUUCGUAGAUAUUGGAAAGAACACCGGUGGCGAAGGCGGCAACCUGGUCCUUUACUGACGCUGAGGCGCGAAAGCGUGGGGAGCAAACAGGAUUAGAUACCCUGGUAGUCCACGCUGUAAACGAUGUGUGCUGGAUGUUGGGAA-CUUAG-UUUUCAGUGUCGUAGCUAACGCGAUAAGCACACCGCCUGGGGAGUACGGCCGCAAGGUUGAAACUCAAAGGAAUUGACGGGGGCCCGCACAAGCGGUGGAGCAUGUGGUUUAAUUCGAAGCAACGCGCAGAACCUUACCAGGAUUUGACAUGNGGGAGgCUUGGUACAGAGAUGUAUCUUNUCCCGCAAGGGAcCUUCCGCACAGGUGCUGCAUGGCUGUCGUCAGCUCGUGUCGUGAGAUGUUGGGUUAAGUCCCGCAACGAGCGCAACCCUCGCCUUUAGUUGCCCUC-U-UUAGU-UGGGCACUCUAAAGGAACUGCCGGUGACAAGCCGGAGGAAGGUGGGGAUGACGUCAAGUCCUCAUGGCCCUUAUGUCCUGGGCUACACACGUGCUACAAUGGUGGUGACAGUGGGAAGCUAGGCGGUGACGCCGUGCUGAUCUCU-AAAAGCCAUCUCAGUUCGGAUUGUACUCUGCAACUCGAGUACAUGAAGGUGGAAUCGCUAGUAAUCGUGGAUCAGCAUGCCACGGUGAAUACGUUCCCGGGCCUUGUACACACCGCC
>Acetobacter_cerevisiae
AGCGAACGCUGGCGGCAUGCUUAACACAUGCAAGUCGCACGAA-GGUUUCGGCC--UUAGUGGCGGACGGGUGAGUAACGCGUAGGAAUCUAUCCAUGGGUGGGGGAUAACUCCGGGAAACUGGAGCUAAUACCGCAUGAUACCUGAGGGUCAAAGGC-GCAAG-UCGCCUGUGGAGGAGCCUGCGUUUGAUUAGCUUGUUGGUGGGGUAAUGGCCUACCAAGGCGAUGAUCAAUAGCUGGUCUGAGAGGAUGAUCAGCCACACUGGGACUGAGACACGGCCCAGACUCCUACGGGAGGCAGCAGUGGGGAAUAUUGGACAAUGGGGGCAACCCUGAUCCAGCAAUGCCGCGUGUGUGAAGAAGGUUUUCGGAUUGUAAAGCACUUUCGGCGGGGACGAUGA-UGACGGUACCCGCAGAAGAAGCCCCGGCUAACUUCGUGCCAGCAGCCGCGGUAAUACGAAGGGGGCUAGCGUUGCUCGGAAUGACUGGGCGUAAAGGGCGUGUAGGCGGUUUGUACANGUUAGAUGUGAAAUCCCCGGGCUUAACCUGGGAGCUGCAUUUAAUACGUGCAGACUAGAGUGUGAGAGAGGGUUGUGGAAUUCCCAGUGUAGAGGUGAAAUUCGUAGAUAUUGGGAAGAACACCGGUGGCGAAGGCGGCAACCUGGCUCAUUACUGACGCUGAGGCGCGAAAGCGUGGGGAGCAAACAGGAUUAGAUACCCUGGUAGUCCACGCUGUAAACGAUGUGUGCUGGAUGUUGGGUAACUUAGUUACUCAGUGUCGUAGCUAACGCGAUAAGCACACCGCCUGGGGAGUACGGCCGCAAGGUUGAAACUCAAAGGAAUUGACGGGGGCCCGCACAAGCGGUGGAGCAUGUGGUUUAAUUCGAAGCAACGCGCAGAACCUUACCAGGGCUUG-UAUGNGGUAGgCUGUGUCCAGAGAUGGGCAUUNUCCCGCAAGGGAcCUACCGCACAGGUGCUGCAUGGCUGUCGUCAGCUCGUGUCGUGAGAUGUUGGGUUAAGUCCCGCAACGAGCGCAACCCCUAUCUUUAGUUGCCAGCAUGUUUGGGUGGGCACUCUAGAGAGACUGCCGGUGACAAGCCGGAGGAAGGUGGGGAUGACGUCAAGUCCUCAUGGCCCUUAUGUCCUGGGCUACACACGUGCUACAAUGGCGAUGACAAUGGGAAGCUAGAUGGCGACAUCGUGCUGAUCUCA-AAAAGUCGUCUCAGUUCGGAUUGCACUCUGCAACUCGAGUGCAUGAAGGUGGAAUCGCUAGUAAUCGCGGAUCAGCAUGCCGCGGUGAAUACGUUCCCGGGCCUUGUACACACCGCC
>Acetobacter_malorum__Drosophila_melanogaster
AGCGAACGCUGGCGGCAUGCUUAACACAUGCAAGUCGCACGAA-GGCUUCGGCC--UUAGUGGCGGACGGGUGAGUAACGCGUAGGAAUCUAUCCACGGGUGGGGGAUAACUCCGGGAAACUGGAGCUAAUACCGCAUGAUACCUGAGGGUCAAAGGC-GCAAG-UCGCCUGUGGAGGAGCCUGCGUUUGAUUAGCUUGUUGGUGGGGUAAUGGCCUACCAAGGCGAUGAUCAAUAGCUGGUCUGAGAGGAUGAUCAGCCACACUGGGACUGAGACACGGCCCAGACUCCUACGGGAGGCAGCAGUGGGGAAUAUUGGACAAUGGGGGCAACCCUGAUCCAGCAAUGCCGCGUGUGUGAAGAAGGUUUUCGGAUUGUAAAGCACUUUCGGCGGGGACGAUGA-UGACGGUACCCGCAGAAGAAGCCCCGGCUAACUUCGUGCCAGCAGCCGCGGUAAUACGAAGGGGGCUAGCGUUGCUCGGAAUGACUGGGCGUAAAGGGCGUGUAGGCGGUUUGUAcANGUUAGAUGUGAAAUCCCCGGGCUUAACCUGGGAGCUGCAUUUAAUACGUGCAGACUAGAGUGUGAGAGAGGGUUGUGGAAUUCCCAGUGUAGAGGUGAAAUUCGUAGAUAUUGGGAAGAACACCGGUGGCGAAGGCGGCAACCUGGCUCAUUACUGACGCUGAGGCGCGAAAGCGUGGGGAGCAAACAGGAUUAGAUACCCUGGUAGUCCACGCUGUAAACGAUGUGUGCUGGAUGUUGGGUAACUUAGUUACUCAGUGUCGUAGCUAACGCGAUAAGCACACCGCCUGGGGAGUACGGCCGCAAGGUUGAAACUCAAAGGAAUUGACGGGGGCCCGCACAAGCGGUGGAGCAUGUGGUUUAAUUCGAAGCAACGCGCAGAACCUUACCAGGGCUUG-UAUGNGGUAGgCUGUGUCCAGAGAUGGGCAUUNUCCCGCAAGGGAcCUACCGCACAGGUGCUGCAUGGCUGUCGUCAGCUCGUGUCGUGAGAUGUUGGGUUAAGUCCCGCAACGAGCGCAACCCCUAUCUUUAGUUGCCAGCAUGUUUGGGUGGGCACUCUAGAGAGACUGCCGGUGACAAGCCGGAGGAAGGUGGGGAUGACGUCAAGUCCUCAUGGCCCUUAUGUCCUGGGCUACACACGUGCUACAAUGGCGAUGACAAUGGGAAGCUAGAUGGCGACAUCGUGCUGAUCUCA-AAAAGUCGUCUCAGUUCGGAUUGCACUCUGCAACUCGAGUGCAUGAAGGUGGAAUCGCUAGUAAUCGCGGAUCAGCAUGCCGCGGUGAAUACGUUCCCGGGCCUUGUACACACCGCC
>Gluconobacter_oxydans__Saccharicoccus_sacchari
AGCGAACGCUGGCGGCAUGCUUAACACAUGCAAGUCGCACGAA-GGUUUCGGCC--UUAGUGGCGGACGGGUGAGUAACGCGUAGGGAUCUAUCCACGGGUGGGGGACAACUUCGGGAAACUGGAGCUAAUACCGCAUGAUACCUGAGGGUCAAAGGC-GCAAG-UCGCCUGUGGAGGAACCUGCGUUCGAUUAGCUAGUUGGUGGGGUAAAGGCCUACCAAGGCGAUGAUCGAUAGCUGGUUUGAGAGGAUGAUCAGCCACACUGGGACUGAGACACGGCCCAGACUCCUACGGGAGGCAGCAGUGGGGAAUAUUGGACAAUGGGGGAAACCCUGAUCCAGCAAUGCCGCGUGUGUGAAGAAGGUCUUCGGAUUGUAAAGCACUUUCGACGGGGACGAUGA-UGACGGUACCCGUAGAAGAAGCCCCGGCUAACUUCGUGCCAGCAGCCGCGGUAAUACGAAGGGGGCUAGCGUUGCUCGGAAUGACUGGGCGUAAAGGGCGCGUAGGCGGUUUGGAcANGUCAGAUGUGAAAUCCCCGGGCUUAACCUGGGAACUGCAUUUGAUACGUCCAGACUAGAGUUCGAGAGAGGGUUGUGGAAUUCCCAGUGUAGAGGUGAAAUUCGUAGAUAUUGGGAAGAACACCGGUGGCGAAGGCGGCAACCUGGCUCGAUACUGACGCUGAGGCGCGAAAGCGUGGGGAGCAAACAGGAUUAGAUACCCUGGUAGUCCACGCUGUAAACGAUGUGUGCUGGAUGUUGGGUAACUUAGUUACUCAGUGUCGAAGCUAACGCGCUAAGCACACCGCCUGGGGAGUACGCCCGCAAGGUUGAAACUCAAAGGAAUUGACGGGGGCCCGCACAAGCGGUGGAGCAUGUGGUUUAAUUCGAAGCAACGCGCAGAACCUUACCAGGACUUG-CAUGgGGAGGNACCGGUUCAGAGAUGGACCUUNUCUU-C---GGACCUCCcGCACAGGUGCUGCAUGGCUGUCGUCAGCUCGUGUCGUGAGAUGUUGGGUUAAGUCCCGCAACGAGCGCAACCCUUGUCUUUAGUUGCCAGCACUUUCAGGUGGGCACUCUAGAGAGACUGCCGGUGACAAGCCGGAGGAAGGUGGGGAUGACGUCAAGUCCUCAUGGCCCUUAUGUCCUGGGCUACACACGUGCUACAAUGGCGGUGACAGUGGGAAGCUACAUGGUGACAUGGUGCUGAUCUCU-AAAAGCCGUCUCAGUUCGGAUUGUACUCUGCAACUCGAGUACAUGAAGGUGGAAUCGCUAGUAAUCGCGGAUCAGCAUGCCGCGGUGAAUACGUUCCCGGGCCUUGUACACACCGCC
>Acetobacter_pasteurianus
AGCGAACGCUGGCGGCAUGCUUAACACAUGCAAGUCGCACGAA-GGUUUCGGCC--UUAGUGGCGGACGGGUGAGUAACGCGUAGGAAUCUAUCCAUGGGUGGGGGAUAACACUGGGAAACUGGUGCUAAUACCGCAUGAUACCUGAGGGUCAAAGGC-GCAAG-UCGCCUGUGGAGGAGCCUGCGUUCGAUUAGCUAGUUGGUGGGGUAAAGGCCUACCAAGGCGAUGAUCGAUAGCUGGUUUGAGAGGAUGAUCAGCCACACUGGGACUGAGACACGGCCCAGACUCCUACGGGAGGCAGCAGUGGGGAAUAUUGGACAAUGGGGGCAACCCUGAUCCAGCAAUGCCGCGUGUGUGAAGAAGGUCUUCGGAUUGUAAAGCACUUUCGACGGGGACGAUGA-UGACGGUACCCGUAGAAGAAGCCCCGGCUAACUUCGUGCCAGCAGCCGCGGUAAUACGAAGGGGGCUAGCGUUGCUCGGAAUGACUGGGCGUAAAGGGCGUGUAGGCGGUUUUGACANGUCAGAUGUGAAAUCCCCGGGCUUAACCUGGGAGCUGCAUUUGAGACGUUAAGACUAGAGUGUGAGAGAGGGUUGUGGAAUUCCCAGUGUAGAGGUGAAAUUCGUAGAUAUUGGGAAGAACACCGGUGGCGAAGGCGGCAACCUGGCUCAUUACUGACGCUGAGGCGCGAAAGCGUGGGGAGCAAACAGGAUUAGAUACCCUGGUAGUCCACGCUGUAAACGAUGUGUGCUAGAUGUUGGGUAACUUAGUUACUCAGUGUCGCAGUUAACGCGUUAAGCACACCGCCUGGGGAGUACGGCCGCAAGGUUGAAACUCAAAGGAAUUGACGGGGGCCCGCACAAGCGGUGGAGCAUGUGGUUUAAUUCGAAGCAACGCGCAGAACCUUACCAGGGCUUGA-AUGNUGGAGgCUGUAGGCAGAGAUGUCUAUUNUCUU-C---GGAcCUCCAACACAGGUGCUGCAUGGCUGUCGUCAGCUCGUGUCGUGAGAUGUUGGGUUAAGUCCCGCAACGAGCGCAACCCCUAUCUUUAGUUGCCAGCAUGUUUGGGUGGGCACUCUAGAGAGACUGCCGGUGACAAGCCGGAGGAAGGUGGGGAUGACGUCAAGUCCUCAUGGCCCUUAUGUCCUGGGCUACACACGUGCUACAAUGGCGGUGACAGUGGGAAGCUAUGUGGCGACACAGUGCUGAUCUCU-AAAAGCCGUCUCAGUUCGGAUUGCACUCUGCAACUCGAGUGCAUGAAGGUGGAAUCGCUAGUAAUCGCGGAUCAGCAUGCCGCGGUGAAUACGUUCCCGGGCCUUGUACACACCGCC
>Acetobacter_indonesiensis
AGCGAACGCUGGCGGCAUGCUUAACACAUGCAAGUCGCACGAA-GGUUUCGGCC--UUAGUGGCGGACGGGUGAGUAACGCGUAGGAAUCUAUCCGUGGGUGGGGGAUAACUCUGGGAAACUGGAGCUAAUACCGCAUGAUACCUGAGGGUCAAAGGC-GCAAG-UCGCCUGCGGAGGAGCCUGCGUUUGAUUAGCUUGUUGGUGGGGUAAUGGCCUACCAAGGCGAUGAUCAAUAGCUGGUCUGAGAGGAUGAUCAGCCACACUGGGACUGAGACACGGCCCAGACUCCUACGGGAGGCAGCAGUGGGGAAUAUUGGACAAUGGGGGCAACCCUGAUCCAGCAAUGCCGCGUGUGUGAAGAAGGUUUUCGGAUUGUAAAGCACUUUCGGCGGGGACGAUGA-UGACGGUACCCGCAGAAGAAGCCCCGGCUAACUUCGUGCCAGCAGCCGCGGUAAUACGAAGGGGGCUAGCGUUGCUCGGAAUGACUGGGCGUAAAGGGCGUGUAGGCGGUUUGUACANGUCAGAUGUGAAAUCCCCGGGCUUAACCUGGGAGCUGCAUUUGAGACGUGCAGACUAGAGUGUGAGAGAGGGUUGUGGAAUUCCCAGUGUAGAGGUGAAAUUCGUAGAUAUUGGGAAGAACACCGGUGGCGAAGGCGGCAACCUGGCUCAUUACUGACGCUGAGGCGCGAAAGCGUGGGGAGCAAACAGGAUUAGAUACCCUGGUAGUCCACGCUGUAAACGAUGUGUGCUGGAUGUUGGGUAACUUAGUUAUUCAGUGUCGUAGCUAACGCGAUAAGCACACCGCCUGGGGAGUACGGCCGCAAGGUUGAAACUCAAAGGAAUUGACGGGGGCCCGCACAAGCGGUGGAGCAUGUGGUUUAAUUCGAAGCAACGCGCAGAACCUUACCAGGGCUUG-UAUGNGGUAGgCUGUAUUCAGAGAUGGAUAUUNUCCCGCAAGGGAcCUACCGCACAGGUGCUGCAUGGCUGUCGUCAGCUCGUGUCGUGAGAUGUUGGGUUAAGUCCCGCAACGAGCGCAACCCCUAUCUUUAGUUGCCAGCAUGUUUGGGUGGGCACUCUAGAGAGACUGCCGGUGACAAGCCGGAGGAAGGUGGGGAUGACGUCAAGUCCUCAUGGCCCUUAUGUCCUGGGCUACACACGUGCUACAAUGGCGGUGACAGUGGGAAGCUAGAUGGCGACAUCGUGCUGAUCUCU-AAAAGCCGUCUCAGUUCGGAUUGCACUCUGCAACUCGAGUGCAUGAAGGUGGAAUCGCUAGUAAUCGCGGAUCAGCAUGCCGCGGUGAAUACGUUCCCGGGCCUUGUACACACCGCC
>Gluconobacter_kanchanaburiensis
AGCGAACGCUGGCGGCAUGCUUAACACAUGCAAGUCGCACGAA-GGUUUCGGCC--UUAGUGGCGGACGGGUGAGUAACGCGUAGGGAUCUAUCCACGGGUGGGGGACAACUUCGGGAAACUGGAGCUAAUACCGCAUGAUACCUGAGGGUCAAAGGC-GUAAG-UCGCCUGUGGAGGAACCUGCGUUCGAUUAGCUAGUUGGUGGGGUAAAGGCCUACCAAGGCGAUGAUCGAUAGCUGGUUUGAGAGGAUGAUCAGCCACACUGGGACUGAGACACGGCCCAGACUCCUACGGGAGGCAGCAGUGGGGAAUAUUGGACAAUGGGGGAAACCCUGAUCCAGCAAUGCCGCGUGUGUGAAGAAGGUCUUCGGAUUGUAAAGCACUUUCGACGGGGACGAUGA-UGACGGUACCCGUAGAAGAAGCCCCGGCUAACUUCGUGCCAGCAGCCGCGGUAAUACGAAGGGGGCUAGCGUUGCUCGGAAUGACUGGGCGUAAAGGGCGCGUAGGCGGUUUGGACANGUCAGAUGUGAAAUCCCCGGGCUUAACCUGGGAACUGCAUUUGAUACGUCCAGACUAGAGUUCGAGAGAGGGUUGUGGAAUUCCCAGUGUAGAGGUGAAAUUCGUAGAUAUUGGGAAGAACACCGGUGGCGAAGGCGGCAACCUGGCUCGAUACUGACGCUGAGGCGCGAAAGCGUGGGGAGCAAACAGGAUUAGAUACCCUGGUAGUCCACGCUGUAAACGAUGUGUGCUGGAUGUUGGAAAACUUAGUUUUUCAGUGUCGAAGCUAACGCGCUAAGCACACCGCCUGGGGAGUACGGCCGCAAGGUUGAAACUCAAAGGAAUUGACGGGGGCCCGCACAAGCGGUGGAGCAUGUGGUUUAAUUCGAAGCAACGCGCAGAACCUUACCAGGGCUUG-CAUGNGGGAGgACCGGUUCAGAGAUGGACCUUNUCUU-C---GGAcCUCCCGCACAGGUGCUGCAUGGCUGUCGUCAGCUCGUGUCGUGAGAUGUUGGGUUAAGUCCCGCAACGAGCGCAACCCUUGUCUUUAGUUGCCAGCACUUUCAGGUGGGCACUCUAGAGAGACUGCCGGUGACAAGCCGGAGGAAGGUGGGGAUGACGUCAAGUCCUCAUGGCCCUUAUGUCCUGGGCUACACACGUGCUACAAUGGCGGUGACAGUGGGAAGCUAGAUGGUGACAUCGUGCUGAUCUCU-AAAAGCCGUCUCAGUUCGGAUUGUACUCUGCAACUCGAGUACAUGAAGGUGGAAUCGCUAGUAAUCGCGGAUCAGCAUGCCGCGGUGAAUACGUUCCCGGGCCUUGUACACACCGCC
>Gluconobacter_albidus
AGCGAACGCUGGCGGCAUGCUUAACACAUGCAAGUCGCACGAA-GGUUUCGGCC--UUAGUGGCGGACGGGUGAGUAACGCGUAGGGAUCUAUCCACGGGUGGGGGACAACUUCGGGAAACUGGAGCUAAUACCGCAUGAUACCUGAGGGUCAAAGGC-GCAAG-UCGCCUGUGGAGGAACCUGCGUUCGAUUAGCUAGUUGGUGGGGUAAAGGCCUACCAAGGCGAUGAUCGAUAGCUGGUUUGAGAGGAUGAUCAGCCACACUGGGACUGAGACACGGCCCAGACUCCUACGGGAGGCAGCAGUGGGGAAUAUUGGACAAUGGGGGAAACCCUGAUCCAGCAAUGCCGCGUGUGUGAAGAAGGUCUUCGGAUUGUAAAGCACUUUCGACGGGGACGAUGA-UGACGGUACCCGUAGAAGAAGCCCCGGCUAACUUCGUGCCAGCAGCCGCGGUAAUACGAAGGGGGCUAGCGUUGCUCGGAAUGACUGGGCGUAAAGGGCGCGUAGGCGGUUUGGACANGUCAGAUGUGAAAUCCCCGGGCUUAACCUGGGAACUGCAUUUGAUACGUCCAGACUAGAGUUCGAGAGAGGGUUGUGGAAUUCCCAGUGUAGAGGUGAAAUUCGUAGAUAUUGGGAAGAACACCGGUGGCGAAGGCGGCAACCUGGCUCGAUACUGACGCUGAGGCGCGAAAGCGUGGGGAGCAAACAGGAUUAGAUACCCUGGUAGUCCACGCUGUAAACGAUGUGUGCUGGAUGUUGGGUAACUUAGUUACUCAGUGUCGAAGCUAACGCGCUAAGCACACCGCCUGGGGAGUACGGCCGCAAGGUUGAAACUCAAAGGAAUUGACGGGGGCCCGCACAAGCGGUGGAGCAUGUGGUUUAAUUCGAAGCAACGCGCAGAACCUUACCAGGGCUUG-CAUGNGGGAGgACCGGUUCAGAGAUGGACCUUNUCUU-C---GGAcCUCCCGCACAGGUGCUGCAUGGCUGUCGUCAGCUCGUGUCGUGAGAUGUUGGGUUAAGUCCCGCAACGAGCGCAACCCUUGUCUUUAGUUGCCAGCACUUUCAGGUGGGCACUCUAGAGAGACUGCCGGUGACAAGCCGGAGGAAGGUGGGGAUGACGUCAAGUCCUCAUGGCCCUUAUGUCCUGGGCUACACACGUGCUACAAUGGCGGUGACAGUGGGAAGCUACAUGGUGACAUGGUGCUGAUCUCU-AAAAGCCGUCUCAGUUCGGAUUGUACUCUGCAACUCGAGUACAUGAAGGUGGAAUCGCUAGUAAUCGCGGAUCAGCAUGCCGCGGUGAAUACGUUCCCGGGCCUUGUACACACCGCC
>Gluconobacter_kondonii
AGCGAACGCUGGCGGCAUGCUUAACACAUGCAAGUCGCACGAA-GGUUUCGGCC--UUAGUGGCGGACGGGUGAGUAACGCGUAGGGAUCUAUCCACGGGUGGGGGACAACUUCGGGAAACUGGAGCUAAUACCGCAUGAUACCUGAGGGUCAAAGGC-GCAAG-UCGCCUGUGGAGGAACCUGCGUUCGAUUAGCUAGUUGGUGGGGUAAAGGCCUACCAAGGCGAUGAUCGAUAGCUGGUUUGAGAGGAUGAUCAGCCACACUGGGACUGAGACACGGCCCAGACUCCUACGGGAGGCAGCAGUGGGGAAUAUUGGACAAUGGGGGAAACCCUGAUCCAGCAAUGCCGCGUGUGUGAAGAAGGUCUUCGGAUUGUAAAGCACUUUCGACGGGGACGAUGA-UGACGGUACCCGUAGAAGAAGCCCCGGCUAACUUCGUGCCAGCAGCCGCGGUAAUACGAAGGGGGCUAGCGUUGCUCGGAAUGACUGGGCGUAAAGGGCGCGUAGGCGGUUUGGACANGUCAGAUGUGAAAUCCCCGGGCUUAACCUGGGAACUGCAUUUGAUACGUCCAGACUAGAGUUCGAGAGAGGGUUGUGGAAUUCCCAGUGUAGAGGUGAAAUUCGUAGAUAUUGGGAAGAACACCGGUGGCGAAGGCGGCAACCUGGCUCGAUACUGACGCUGAGGCGCGAAAGCGUGGGGAGCAAACAGGAUUAGAUACCCUGGUAGUCCACGCUGUAAACGAUGUGUGCUGGAUGUUGGGUAACUUAGUUACUCAGUGUCGAAGCUAACGCGCUAAGCACACCGCCUGGGGAGUACGGCCGCAAGGUUGAAACUCAAAGGAAUUGACGGGGGCCCGCACAAGCGGUGGAGCAUGUGGUUUAAUUCGAAGCAACGCGCAGAACCUUACCAGGACUUG-CAUGNGGGAGgACCGGUUCAGAGAUGGACCUUNUCUU-C---GGAcCUCCCGCACAGGUGCUGCAUGGCUGUCGUCAGCUCGUGUCGUGAGAUGUUGGGUUAAGUCCCGCAACGAGCGCAACCCUUGUCUUUAGUUGCCAGCACUUUCAGGUGGGCACUCUAGAGAGACUGCCGGUGACAAGCCGGAGGAAGGUGGGGAUGACGUCAAGUCCUCAUGGCCCUUAUGUCCUGGGCUACACACGUGCUACAAUGGCGGUGACAGUGGGAAGCUACAUGGUGACAUGGUGCUGAUCUCU-AAAAGCCGUCUCAGUUCGGAUUGUACUCUGCAACUCGAGUACAUGAAGGUGGAAUCGCUAGUAAUCGCGGAUCAGCAUGCCGCGGUGAAUACGUUCCCGGGCCUUGUACACACCGCC
>Gluconobacter_cerinus
AGCGAACGCUGGCGGCAUGCUUAACACAUGCAAGUCGCACGGA-UCUUUCGGGA--UCAGUGGCGGACGGGUGAGUAACGCGUAGGGAUCUAUCCAUGGGUGGGGGACAACUCCGGGAAACUGGAGCUAAUACCGCAUGAUACCUGAGGGUCAAAGGC-GCAAG-UCGCCUGUGGAGGAACCUGCGUUCGAUUAGCUAGUUGGUGGGGUAAAGGCCUACCAAGGCGAUGAUCGAUAGCUGGUUUGAGAGGAUGAUCAGCCACACUGGGACUGAGACACGGCCCAGACUCCUACGGGAGGCAGCAGUGGGGAAUAUUGGACAAUGGGCGAAAGCCUGAUCCAGCAAUGCCGCGUGUGUGAAGAAGGUCUUCGGAUUGUAAAGCACUUUCGACGGGGACGAUGA-UGACGGUACCCGUAGAAGAAGCCCCGGCUAACUUCGUGCCAGCAGCCGCGGUAAUACGAAGGGGGCUAGCGUUGCUCGGAAUGACUGGGCGUAAAGGGCGCGUAGGCGGUUUAUGCANGUCAGAUGUGAAAUCCCCGGGCUUAACCUGGGAACUGCAUUUGAGACGCAUAGACUAGAGGUCGAGAGAGGGUUGUGGAAUUCCCAGUGUAGAGGUGAAAUUCGUAGAUAUUGGGAAGAACACCGGUGGCGAAGGCGGCAACCUGGCUCGAUACUGACGCUGAGGCGCGAAAGCGUGGGGAGCAAACAGGAUUAGAUACCCUGGUAGUCCACGCUGUAAACGAUGUGUGCUGGAUGUUGGGUAACUUAGUUACUCAGUGUCGAAGCUAACGCGCUAAGCACACCGCCUGGGGAGUACGGCCGCAAGGUUGAAACUCAAAGGAAUUGACGGGGGCCCGCACAAGCGGUGGAGCAUGUGGUUUAAUUCGAAGCAACGCGCAGAACCUUACCAGGACUUG-CAUGNGGGAGgACGUACUCAGAGAUGGGUAUUNUCUU-C---GGAcCUCCCGCACAGGUGCUGCAUGGCUGUCGUCAGCUCGUGUCGUGAGAUGUUGGGUUAAGUCCCGCAACGAGCGCAACCCUUGUCUUUAGUUGCCAGCACUUUCAGGUGGGCACUCUAGAGAGACUGCCGGUGACAAGCCGGAGGAAGGUGGGGAUGACGUCAAGUCCUCAUGGCCCUUAUGUCCUGGGCUACACACGUGCUACAAUGGCGGUGACAGUGGGAAGCUACAUGGCGACAUGGUGCUGAUCUCU-AAAAGCCGUCUCAGUUCGGAUUGUACUCUGCAACUCGAGUACAUGAAGGUGGAAUCGCUAGUAAUCGCGGAUCAGCAUGCCGCGGUGAAUACGUUCCCGGGCCUUGUACACACCGCC
>Gluconobacter_japonicus
AGCGAACGCUGGCGGCAUGCUUAACACAUGCAAGUCGCACGGA-UCUUUCGGGA--UUAGUGGCGGACGGGUGAGUAACGCGUAGGGAUCUAUCCAUGGGUGGGGGACAACUCCGGGAAACUGGAGCUAAUACCGCAUGAUACCUGAGGGUCAAAGGC-GUAAG-UCGCCUGUGGAGGAACCUGCGUUCGAUUAGCUAGUUGGUGGGGUAAAGGCCUACCAAGGCGAUGAUCGAUAGCUGGUUUGAGAGGAUGAUCAGCCACACUGGGACUGAGACACGGCCCAGACUCCUACGGGAGGCAGCAGUGGGGAAUAUUGGACAAUGGGCGAAAGCCUGAUCCAGCAAUGCCGCGUGUGUGAAGAAGGUCUUCGGAUUGUAAAGCACUUUCGACGGGGACGAUGA-UGACGGUACCCGUAGAAGAAGCCCCGGCUAACUUCGUGCCAGCAGCCGCGGUAAUACGAAGGGGGCUAGCGUUGCUCGGAAUGACUGGGCGUAAAGGGCGCGUAGGCGGUUGAUGCANGUCAGAUGUGAAAUCCCCGGGCUUAACCUGGGAACUGCAUUUGAGACGCAUUGACUAGAGUUCGAGAGAGGGUUGUGGAAUUCCCAGUGUAGAGGUGAAAUUCGUAGAUAUUGGGAAGAACACCGGUGGCGAAGGCGGCAACCUGGCUCGAUACUGACGCUGAGGCGCGAAAGCGUGGGGAGCAAACAGGAUUAGAUACCCUGGUAGUCCACGCUGUAAACGAUGUGUGCUGGAUGUUGGGUAACUUAGUUACUCAGUGUCGAAGCUAACGCGCUAAGCACACCGCCUGGGGAGUACGGCCGCAAGGUUGAAACUCAAAGGAAUUGACGGGGGCCCGCACAAGCGGUGGAGCAUGUGGUUUAAUUCGAAGCAACGCGCAGAACCUUACCAGGGCUUG-CAUGNGGGAGgACGUACUCAGAGAUGGGUAUUNUCUU-C---GGAcCUCCCGCACAGGUGCUGCAUGGCUGUCGUCAGCUCGUGUCGUGAGAUGUUGGGUUAAGUCCCGCAACGAGCGCAACCCUUGUCUUUAGUUGCCAGCACUUUCAGGUGGGCACUCUAGAGAGACUGCCGGUGACAAGCCGGAGGAAGGUGGGGAUGACGUCAAGUCCUCAUGGCCCUUAUGUCCUGGGCUACACACGUGCUACAAUGGCGGUGACAGUGGGAAGCUAUGUGGUGACACAGUGCUGAUCUCU-AAAAGCCGUCUCAGUUCGGAUUGUACUCUGCAACUCGAGUACAUGAAGGUGGAAUCGCUAGUAAUCGCGGAUCAGCAUGCCGCGGUGAAUACGUUCCCGGGCCUUGUACACACCGCC
>uncultured_Acetobacteraceae_bacterium__Atta_colombica
AGCGAACGCUGGCGGCAUGCUUAACACAUGCAAGUCGCACGGA-CCCUUCGGGG--UUAGUGGCGCACGGGUGAGUAACACGUAGGAAUCUGUCUUGAGGUGGGGGAUAACUCCGGGAAACUGGAGCUAAUACCGCAUGAUAACCGAGGUUCAAAGGUCGCAAGACCGCCUUGAGAGGGGCCUGCGUUCGAUUAGUUAGUUGGUGGGGUAAUGGCCUACCAAGACGAUGAUCGAUAGCUGGUUUGAGAGGAUGAUCAGCCACACUGGGACUGAGACACGGCCCAGACUCCUACGGGAGGCAGCAGUGGGGAAUAUUGGACAAUGGGGGCAACCCUGAUCCAGCAAUGCCGCGUGUGUGAAGAAGGUCUUCGGAUUGUAAAACACUUUCGUUGGGGACGAUGA-UGACGGUACCCAAAGAAGAAGCCCCGGCUAACUUCGUGCCAGCAGCCGCGGUAAUACGAAGGGGGCGAGCGUUGCUCGGAAUAACUGGGCGUAAAGGGCGCGUAGGCGGCCGAUAGCuGUCAGAUGUGAAAUUUUUGGGCUCAACCCGAAAACUGCAUUUGAUACGUAUUGGCUAGAGUGCGAGAGAGGAUUGCGGAAUUCCCAGUGUAGAGGUGAAAUUCGUAGAUAUUGGGAAGAACACCAGUUGCGAAGGCGGCAAUCUGGCUCGUUACUGACGCUGAGGCGCGAAAGCGUGGGGAGCAAACAGGAUUAGAUACCCUGGUAGUCCACGCUGUAAACGAUGUGUGCUUGAUGUCGGAUGA-UUUAUCAUUCGGUGUCGGAGCUAACGCGUUAAGCACACCGCCUGGGGAGUACGGUCGCAAGGCUGAAACUCAAAGGAAUUGACGGGGGCCCGCACAAGCGGUGGAGCAUGUGGUUUAAUUCGAAGCAACGCGCAGAACCUUACCAGGGCUUG-UAUGNUGGAGgCUGUGUCUAGAGAUAGGCAUUNUUCAGCAAUGAAcCUCCAACACAGGUGCUGCAUGGCUGUCGUCAGCUCGUGUCGUGAGAUGUUGGGUUAAGUCCCGCAACGAGCGCAACCCUCGUUUUCAGUUGCCAUCAGGUUUGGCUGGGCACUCUGAAGAGACUGCCGCCGAUAAGGCGGAGGAAGGUGGGGAUGACGUCAAGUCCUCAUGGCCCUUAUGUCCUGGGCUACACACGUGCUACAAUGGCAGUGACAGAAAGAAGCGAUACGGCGACGUGGAGCUGAUCUUUUAAAAACUGUCUCAGUUCGGAUUGCACUCUGCAACUCGAGUGCAUGAAGGUGGAAUCGCUAGUAAUCGCGGAUCAGCAUGCCGCGGUGAAUACGUUCCCGGGCCUUGUACUCACCGCC
>uncultured_Acetobacteraceae_bacterium__Atta_laevigata
AGCGAACGCUGGCGGCAUGCUUAACNCAUGCAAGUCGCACGGACCCCUUCGGGG--UUAGUGGCGCACGGGUGAGUAACACGUAGGAAUCUGUCCUGAGGUGGGGGAUAACUCCGGGAAACUGGAGCUAAUACCGCAUGAUAACUGAGGUUCAAAGGUCGCAAGACCGCCUUGAGAGGGGCCUGCGUUCGAUUAGUUAGUUGGUGGGGUAAUGGCCUACCAAGACGAUGAUCGAUAGCUGGUUUGAGAGGAUGAUCAGCCACACUGGGACUGAGACACGGCCCAGACUCCUACGGGAGGCAGCAGUGGGGAAUAUUGGACAAUGGGGGCAACCCUGAUCCAGCAAUGCCGCGUGUGUGAAGAAGGUCUUCGGAUUGUAAAACACUUUCGUUGGGGACGAUGA-UGACGGUACCCAAAGAAGAAGCCCCGGCUAACUUCGUGCCAGCAGCCGCGGUAAUACGAAGGGGGCGAGCGUUGCUCGGAAUAACUGGGCGUAAAGGGCGCGUAGGCGGCCGAUAGuUGUCAGAUGUGAAAUUUUUGGGCUCAACCCGAAAACUGCAUUUGAUACGUAUUGGCUAGAGUGCGAGAGAGGAUUGCGGAAUUCcCAGUGUAGAGGUGAAAUUCGUAGAUAUUGGGAAGAACACCAGUUGCGAAGGCGGCAAUCUGGCUCGUUACUGACGCUGAGGCGCGAAAGCGUGGGGAGCAAACAGGAUUAGAUACCCUGGUAGUCCACGCUGUAAACGAUGUGUGCUUGAUGUCGGAUGA-UUUAUCAUUCGGUGUCGGAGCUAACGCGUUAAGCACACCGCCUGGGGAGUACGGUCGCAAGGCUGAAACUCAAAGGAAUUGACGGGGGCCCGCACAAGGGGUGGAGCAUGUGGUUUAAUUCGAAGCAACGCGCAGAACCUUACCAGGGCUUG-UAUGNUGGAGgCUGUGCCUAGAGAUAGGCAUUNUUCAGCAAUGAAcCUCCAACACAGGUGCUGCAUGGCUGUCGUCAGCUCGUGUCGUGAGAUGUUGGGUUAAGUCCCGCAACGAGCGCAACCCUCGUUUUCAGUUGCCAUCAGGUUUGGCUGGGCACUCUGAAGAGACUGCCGCCGAUAAGGCGGAGGAAGGUGGGGAUGACGUCAAGUCCUCAUGGCCCUUAUGUCCUGGGCUACACACGUGCUACAAUGGCAGUGACAGAAAGAAGCGAUACGGCGACGUGGAGCUGAUCUUUUAAAAACCGUCUCAGUUCGGAUUGCACUCUGCAACUCGAGUGCAUGAAGGUGGAAUCGCUAGUAAUCGCGGAUCAGCAUGCCGCGGUGAAUACGUUCCCGGGCCUUGUACACACCGCC
>Acidiphilium_rubrum
AGCGAACGCUGGCGGCAUGCUUAACACAUGCAAGUCGCACGGGAGUAGCAAUAUUGUCAGUGGCGGACGGGUGAGUAACGCGUAGGAAUCUAUCCUUGGAUGGGGGACAACCGUGGGAAACUACGGCUAAUACCGCAUAAUGCCUGAGGGCCAAAGAC-GUAAG-UCGUCUGGGGAGGAGCCUGCGUCUGAUUAGGUAGUUGGUGGGGUAAAGGCCUACCAAGCCUGCGAUCAGUAGCUGGUCUGAGAGGAUGAUCAGCCACAUUGGGACUGAGACACGGCCCAAACUCCUACGGGAGGCAGCAGUGGGGAAUAUUGGACAAUGGGGGCAACCCUGAUCCAGCAAUGCCGCGUGGGUGAAGAAGGUUUUCGGAUUGUAAAGCCCUUUUGGCGGGGACGAUGA-UGACGGUACCCGCAGAAUAAGCUCCGGCUAACUUCGUGCCAGCAGCCGCGGUAAUACGAAGGGGGCUAGCGUUGCUCGGAAUGACUGGGCGUAAAGGGCGCGUAGGCGGCUUACAUANGUUAGGCGUGAAAUUCCUGGGCUCAACCUGGGGACUGCGUCUAAUACAUGUAGGCUUGAGUGUGAAAGAGGGUCGUGGAAUUUCCAGUGUAGAGGUGAAAUUCGUAGAUAUUGGAAAGAACACCGGUGGCGAAGGCGGCGACCUGGUUCAUUACUGACGCUGAGGCGCGAAAGCGUGGGGAGCAAACAGGAUUAGAUACCCUGGUAGUCCACGCUGUAAACGAUGUGUGCUGGAUGUUGGGGUGCUUAGCACUUCAGUGUCGUAGCUAACGCGGUAAGCACACCGCCUGGGGAGUACGGCCGCAAGGUUGAAACUCAAAGGAAUUGACGGGGGCCCGCACAAGCGGUGGAGCAUGUGGUUUAAUUCGAAGCAACGCGCAGAACCUUACCAGGAUUUGACAUGgAAGAGNACGUGCCCAGAGAUGGGUAUUN-CCCGCAAGG-G-CUCUUGCACAGGUGCUGCAUGGCUGUCGUCAGCUCGUGUCGUGAGAUGUUGGGUUAAGUCCCGCAACGAGCGCAACCCUCGCCUUUAGUUGCCAGCACGUUUGGGUGGGCACUCUAGAGGAACUGCCGGUGACAAGCCGGAGGAAGGUGGGGAUGACGUCAAGUCCUCAUGGCCCUUAUGUCCUGGGCUACACACGUGCUACAAUGGCGGUGACAGUGGGAAGCCAAGCAGCGAUGCUGAGCUGAUCCUG-AAAAGCCGUCUCAGUUCGGAUUGCACUCUGCAACUCGGGUGCAUGAAGGUGGAAUCGCUAGUAAUCGCGGAUCAGCAUGCCGCGGUGAAUACGUUCCCGGGCCUUGUACACACCGCC
>Acetobacter_aceti
AGCGAACGCUGGCGGCAUGCUUAACACAUGCAAGUCGCACGAA-GGCUUCGGCC--UUAGUGGCGGACGGGUGAGUAACGCGUAGGAAUCUAUCCAUGGGUGGGGGAUAACUCCGGGAAACUGGAGCUAAUACCGCAUGAUACCUGAGGGUCAAAGGC-GCAAG-UCGCCUGUGGAGGAGCCUGCGUUUGAUUAGCUUGUUGGUGGGGUAAAGGCCUACCAAGGCGAUGAUCAAUAGCUGGUCUGAGAGGAUGAUCAGCCACACUGGGACUGAGACACGGCCCAGACUCCUACGGGAGGCAGCAGUGGGGAAUAUUGGACAAUGGGGGAAACCCUGAUCCAGCAAUGCCGCGUGUGUGAAGAAGGUUUUCGGAUUGUAAAGCACUUUCGGCGGGGACGAUGA-UGACGGUACCCGCAGAAGAAGCCCCGGCUAACUUCGUGCCAGCAGCCGCGGUAAUACGAAGGGGGCUAGCGUUGCUCGGAAUGACUGGGCGUAAAGGGCGUGUAGGCGGUUUGUACANGUCAGAUGUGAAAUCCCCGGGCUUAACCUGGGAGCUGCAUUUGAUACGUGCAGACUAGAGUGUGAGAGAGGGUUGUGGAAUUCUCAGUGUAGAGGUGAAAUUCGUAGAUAUUGGGAAGAACACCGGUGGCGAAGGCGGCAACCUGGCUCAUUACUGACGCUGAGGCGCGAAAGCGUGGGGAGCAAACAGGAUUAGAUACCCUGGUAGUCCACGCUGUAAACGAUGUGUGCUGGAUGUUGGGUAACUUAGUUACUCAGUGUCGUAGCUAACGCGAUAAGCACACCGCCUGGGGAGUACGGCCGCAAGGUUGAAACUCAAAGGAAUUGACGGGGGCCCGCACAAGCGGUGGAGCAUGUGGUUUAAUUCGAAGCAACGCGCAGAACCUUACCAGGGCUUG-UAUGNGAGAGgCUGUAUUCAGAGAUGGAUAUUNUCCCGCAAGGGAcCUCUUGCACAGGUGCUGCAUGGCUGUCGUCAGCUCGUGUCGUGAGAUGUUGGGUUAAGUCCCGCAACGAGCGCAACCCUUAUCUUUAGUUGCCAGCAUGUUUGGGUGGGCACUCUAAAGAGACUGCCGGUGACAAGCCGGAGGAAGGUGGGGAUGACGUCAAGUCCUCAUGGCCCUUAUGUCCUGGGCUACACACGUGCUACAAUGGCGGUGACAGUGGGAAGCUAGAUGGUGACAUCAUGCCGAUCUCU-AAAAACCGUCUCAGUUCGGAUUGCACUCUGCAACUCGAGUGCAUGAAGGUGGAAUCGCUAGUAAUCGCGGAUCAGCAUGCCGCGGUGAAUACGUUCCCGGGCCUUGUACACACCGCC
>Roseomonas_terrae
AGCGAACGCUGGCGGCAUGCUUAACACAUGCAAGUCGCGCG--GUCAGCAAUGG---CAGCGGCGGACGGGUGAGUAACGCGUAGGAAUGUGUCCAGAGGUGGGGGACAACCCCGGGAAACUGGGGCUAAUACCGCAUAUGACCUGAGGGUCAAAGCA-GUAAU-GCGCCUUUGGAGCAGCCUGCGUCCGAUUAGGUAGUUGGUGGGGUAAUGGCCUACCAAGCCUGCGAUCGGUAGCUGGUCUGAGAGGACGAUCAGCCACACUGGGACUGAGACACGGCCCAGACUCCUACGGGAGGCAGCAGUGGGGAAUAUUGGACAAUGGGGGAAACCCUGAUCCAGCAAUGCCGCGUGUGUGAAGAAGGUCUUCGGAUCGUAAAGCACUUUCGACGGGGACGAUGA-UGACGGUACCCGUAGAAGAAGCCCCGGCUAACUUCGUGCCAGCAGCCGCGGUAAUACGAAGGGGGCUAGCGUUGCUCGGAAUUACUGGGCGUAAAGGGCGCGUAGGCGGCUCAGCCANGUCAGGCGUGAAAUUCCUGGGCUUAACCUAGGGACUGCGCUUGAUACUGCUGGGCUUGAGGUCGAGAGAGGGUGGUGGAAUUCCCAGUGUAGAGGUGAAAUUCGUAGAUAUUGGGAAGAACACCGGUGGCGAAGGCGACCACCUGGCUCGAUACUGACGCUGAGGCGCGACAGCGUGGGGAGCAAACAGGAUUAGAUACCCUGGUAGUCCACGCCGUAAACGAUGUGUGCUGGAUGUUGGGGUUCUAG-AAUCUCAGUGUCGUAGCUAACGCGGUAAGCACACCGCCUGGGGAGUACGGCCGCAAGGUUGAAACUCAAAGGAAUUGACGGGGGCCCGCACAAGCGGUGGAGCAUGUGGUUUAAUUCGAAGCAACGCGCAGAACCUUACCAGCCCUUGACAUGgUCACGNACCGGUUCAGAGAUGGACUUUNUCCCGCAAGGGACGUGAuGCACAGGUGCUGCAUGGCUGUCGUCAGCUCGUGUCGUGAGAUGUUGGGUUAAGUCCCGCAACGAGCGCAACCCUCGCCUUUAGUUGCCAGCAUGUUUGGGUGGGCACUCUAAAGGAACUGCCGGUGACAAGCCGGAGGAAGGUGGGGAUGACGUCAAGUCCUCAUGGCCCUUAUGGGCUGGGCUACACACGUGCUACAAUGGCGAUGACAAUGGGAAGCCAUGUCGCGAGGCAGAGCCGAUCCCA-AAAAGUCGUCUCAGUUCAGAUUGCAGCCUGCAACUCGGCUGCAUGAAGGUGGAAUCGCUAGUAAUCGCGCAUCAGCAUGGCGCGGUGAAUACGUUCCCGGGCCUUGUACACACCGCC
>Gluconacetobacter_oboediens
AGCGAACGCUGGCGGCAUGCUUAACACAUGCAAGUCGCACGAA-CCUUUCGGGG--UUAGUGGCGGACGGGUGAGUAACGCGUAGGGAUCUAUCCACGGGUGGGGGAUAACUUUGGGAAACUGAAGCUAAUACCGCAUGACACCUGAGGGUCAAAGGC-GCAAG-UCGCCUGUGGAGGAACCUGCGUUCGAUUAGCUAGUUGGUGGGGUAAAGGCCUACCAAGGCGAUGAUCGAUAGCUGGUCUGAGAGGAUGAUCAGCCACACUGGGACUGAGACACGGCCCAGACUCCUACGGGAGGCAGCAGUGGGGAAUAUUGGACAAUGGGCGCAAGCCUGAUCCAGCAAUGCCGCGUGUGUGAAGAAGGUUUUCGGAUUGUAAAGCACUUUCAGCGGGGAUGAUGA-UGACGGUACCCGCAGAAGAAGCCCCGGCUAACUUCGUGCCAGCAGCCGCGGUAAUACGAAGGGGGCAAGCGUUGCUCGGAAUGACUGGGCGUAAAGGGCGCGUAGGCGGUUGACACANGUCAGAUGUGAAAUUCCCGGGCUUAACCUGGGGGCUGCAUUUGAUACGUGGCGACUAGAGUGUGAGAGAGGGUUGUGGAAUUCCCAGUGUAGAGGUGAAAUUCGUAGAUAUUGGGAAGAACACCGGUGGCGAAGGCGGCAACCUGGCUCAUGACUGACGCUGAGGCGCGAAAGCGUGGGGAGCAAACAGGAUUAGAUACCCUGGUAGUCCACGCUGUAAACGAUGUGUGCUGGAUGUUGGGUGACUUUGUCAUUCAGUGUCGUAGUUAACGCGAUAAGCACACCGCCUGGGGAGUACGGCCGCAAGGUUGAAACUCAAAGGAAUUGACGGGGGCCCGCACAAGCGGUGGAGCAUGUGGUUUAAUUCGAAGCAACGCGCAGAACCUUACCAGGGCUUGACAUGCGGAG-gCCGUGUCCAGAGAUGGGCAUUNUCUCGCAAGAGAcCUCCaGCACAGGUGCUGCAUGGCUGUCGUCAGCUCGUGUCGUGAGAUGUUGGGUUAAGUCCCGCAACGAGCGCAACCCUCGCCUUUAGUUGCCAUCACGUCUGGGUGGGCACUCUAAAGGAACUGCCGGUGACAAGCCGGAGGAAGGUGGGGAUGACGUCAAGUCCUCAUGGCCCUUAUGUCCUGGGCUACACACGUGCUACAAUGGCGGUGACAGUGGGAAGCCAGGUGGUGACACCGAGCCGAUCUCA-AAAAGCCGUCUCAGUUCGGAUUGCACUCUGCAACUCGAGUGCAUGAAGGUGGAAUCGCUAGUAAUCGCGGAUCAGCAUGCCGCGGUGAAUACGUUCCCGGGCCUUGUACACACCGCC
>Gluconacetobacter_intermedius__Drosophila_melanogaster
AGCGAACGCUGGCGGCAUGCUUAACACAUGCAAGUCGCACGAA-CCUUUCGGGG--UUAGUGGCGGACGGGUGAGUAACGCGUAGGGAUCUAUCCACGGGUGGGGGAUAACUUUGGGAAACUGAAGCUAAUACCGCAUGACACCUGAGGGUCAAAGGC-GCAAG-UCGCCUGUGGAGGAACCUGCGUUCGAUUAGCUGGUUGGUGGGGUAAAGGCCUACCAAGGCGAUGAUCGAUAGCUGGUCUGAGAGGAUGAUCAGCCACACUGGGACUGAGACACGGCCCAGACUCCUACGGGAGGCAGCAGUGGGGAAUAUUGGACAAUGGGCGCAAGCCUGAUCCAGCAAUGCCGCGUGUGUGAAGAAGGUUUUCGGAUUGUAAAGCACUUUCAGCGGGGACGAUGA-UGACGGUACCCGCAGAAGAAGCCCCGGCUAACUUCGUGCCAGCAGCCGCGGUAAUACGAAGGGGGCAAGCGUUGCUCGGAAUGACUGGGCGUAAAGGGCGCGUAGGCGGUUGaCAcANGUCAGAUGUGAAAUUCCCGGGCUUAACCUGGGGGCUGCAUUUGAUACGuggCGACUAGAGUGUGAGAGAGGGUUGUGGAAUUCCCAGUGUAGAGGUGAAAUUCGUAGAUAUUGGGAAGAACACCGGUGGCGAAGGCGGCAACCUGGCUCAUGACUGACGCUGAGGCGCGAAAGCGUGGGGAGCAAACAGGAUUAGAUACCCUGGUAGUCCACGCUGUAAACGAUGUGUGCUGGAUGUUGGGUGACUUUGUCAUUCAGUGUCGUAGUUAACGCGAUAAGCACACCGCCUGGGGAGUACGGCCGCAAGGUUGAAACUCAAAGGAAUUGACGGGGGCCCGCACAAGCGGUGGAGCAUGUGGUUUAAUUCGAAGCAACGCGCAGAACCUUACCAGGGCUUGACAUGCNGGAGgCCGUGUCCAGAGAUGGGCAUUNUCUCGCAAGAGAcCUCCAGCACAGGUGCUGCAUGGCUGUCGUCAGCUCGUGUCGUGAGAUGUUGGGUUAAGUCCCGCAACGAGCGCAACCCUCGCCUUUAGUUGCCAUCACGUCUGGGUGGGCACUCUAAAGGAACUGCCGGUGACAAGCCGGAGGAAGGUGGGGAUGACGUCAAGUCCUCAUGGCCCUUAUGUCCUGGGCUACACACGUGCUACAAUGGCGGUGACAGUGGGAAGCCAAGUGGUGACACCGAGCCGAUCUCA-AAAAGCCGUCUCAGUUCGGAUUGCACUCUGCAACUCGAGUGCAUGAAGGUGGAAUCGCUAGUAAUCGCGGAUCAGCAUGCCGCGGUGAAUACGUUCCCGGGCCUUGUACACACCGCC
>uncultured_Acetobacteraceae_bacterium___Camponotus_castaneus
AGCGAACGCUGGCGGUAUGCUUAACACAUGCAAGUCGCACGG--AGAUUUAUCU---UAGUGGCGGACGGGUGCGUAACGCGUAGGAAUUUAUCUUAAGGUGGGGGAUAACAUUGGGAAACUGAUGCUAAUACCGCAUGAUGACUGAGGUCCAAAGCC-UUCGG-GCGCCAUGAGAGAAGCCUGCGUUUGAUUAGCUAGUUGGAGGGGUAAUGGCUCACCAAGGCGAUGAUCAAUAGCUGGUUUGAGAGGAUGAUCAGCCACACUGGAACUGAGACACGGUCCAGACUCCUACGGGAGGCAGCAGUGGGGAAUAUUGGACAAUGGGGGCAACCCUGAUCCAGCAAUACCGCGUGUGUGAAGAAGGUCUUCGGAUUGUAAAGCACUUUCACCAGGGACGAUGA-UGACGGUACCUGGAGAAGAAGCCCCGGCUAACUUCGUGCCAGCAGCCGCGGUAAUACGAAGGGGGCGAGCGUUGCUCGGAAUGACUGGGCGUAAAGGGCGUGUAGGCGGUUUAAUGCuGUCAGAUGUGAAAUUUUUGGGCUUAACCUGAAACGUGCAUUUGAAACGGUUAGACUAGAGUUCGAGAGAGGAUAGCGGAAUUCCCAGUGUAGAGGUGAAAUUCGUAGAUAUUGGGAAGAACACCGGUUGCGAAGGCGGCUAUCUGGCUCGACACUGACGCUGAGGCGCGAAAGCGUGGGGAGCAAACAGGAUUAGAUACCCUGGUAGUCCACGCUGUAAACGAUGUGUGCUGGAUGUCGGAGA-UUAUG-UCUUCGGUGUCGAAGCUAACGCGAUAAGCACACCGCCUGGGGAGUACGAUCGCAAGGUUGAAACUCAAAGGAAUUGACGGGGGCCCGCACAAGCGGUGGAGCAUGUGGUUUAAUUCGAAGCAACGCGCAGAACCUUACCGAGGCUUG-UAUGCGGAGGNCUGUUUUCAGAGAUGGAAAUGuUCCAGCAAUGGACCUCCuGCACAGGUGCUGCAUGGCUGUCGUCAGCUCGUGUCGUGAGAUGUUGGGUUAAGUCCCGCAACGAGCGCAACCCCUGUUUUUAGUUGCUAACACGUUUGGGUGAGCACUCUAGAGAGACCGCCGCCGUCAAGGUGGAGGAAGGUGGGGAUGACGUCAAGUCCUCAUGGCCCUUAUGUCUCGGGCUACACACGUGCUACAAUGGUGGUGACAGAGAGAUGCGAACCUGCGAGGGUGAGCUGAUCUAU-AAAAGCCAUCUCAGUUCGGAUUGCACUCUGCAACUCGAGUGCAUGAAGUUGGAAUCGCUAGUAAUCGCGGAUCAGCAUGCCGCGGUGAAUACGUUCCCGGGCCUUGUACACACCGCC
>uncultured_Acetobacteraceae_bacterium__Formica_exsecta__AAB2
AGCGAACGCUGGCGGCAUGCUUAACACAUGCAAGUCGAACGGAUGUACUUGUACA-UUAGUGGCGCACGGGUGAGUAACGCGUAGGAACCUAUCCUGAGGUGGGGGAUAACAUUUGGAAACGAAUGCUAAUACCGCAUAUGACUGACUGGUUAAAGA--UUUA--UUGCCUUAGGAGGGGCCUGCGUUUGAUUAGUUAGUUGGUGGGGUAAAGGCCUACCAAGACGAUGAUCAAUAGCUGGUUUGAGAGGAUGAUCAGCCACACUGGGACUGAGACACGGCCCAGACUCCUACGGGAGGCAGCAGUGGGGAAUAUUGGACAAUGGGCGCAAGCCUGAUCCAGCAAUGCCGCGUGAGUGAAGAAGGUCUUCGGAUUGUAAAUCUCUUUCAACGGGGACGAUGAAUGACGGUACCCGUAGAAGAAGCCCCGGCUAACUUCGUGCCAGCAGCCGCGGUAAUACGAAGGGGGCAAGCGUUGCUCGGAAUGACUGGGCGUAAAGGGCGUGCAGGCGGUUUAUAGCNGUUGGGUGUGAAAUUUUGGGGCUUAACCCUGAAACUGCAUUCAAGACGUAUAGACUAGAGUAUGUGAGAGGAUAGUGGAAUUCCCAGUGUAGAGGUGAAAUUCGUAGAUAUUGGGAAGAACACCGGUUGCGAAGGCGGCUAUCUGGUGCAUUACUGACGCUGAGGCGCGAAAGCGUGGGGAGCAAACAGGAUUAGAUACCCUGGUAGUCCACGCUGUAAACGAUGUGUGCUUGAUGUUGGGUGA-UUUAUCAUUCGGUGUCGUAGCUAACGCGAUAAGCACACCGCCUGGGGAGUACGGUCGCAAGGCUGAAACUCAAAGGAAUUGACGGGGGCCCGCACAAGCGGUGGAGCAUGUGGUUUAAUUCGAAGCAACGCGCAGAACCUUACCAGGGCUUG-UAUGCGGAGGNCUGUAUUUAGAGAUAGAUAUUNUCCAGCAAUGGACCUCCuGCACAGGUGCUGCAUGGCUGUCGUCAGCUCGUGUCGUGAGAUGUUGGGUUAAGUCCCGCAACGAGCGCAACCCUUAUCUUUAGUUGCCAGCAYGUUUGGGUGGGCACUCUAGAGAGACUGCCGUCG-CAAGGCGGAGGAAGGUGGGGAUGACGUCAAGUCCUCAUGGCCCUUAUGUCCUGGGCUACACACGUGCUACAAUGGCGAUGACAGAGAGAAGCGAGACCGCGAGGUGGAGCUGAUCUUUUAAAAGUCGUCUCAGUUCGGAUUGCACUCUGCAACUCGAGUGCAUGAAGUUGGAAUCGCUAGUAAUCGCGGAUCAGCAUGCCGCGGUGAAUACGUUCCCGGGCCUUGUACACACCGCC
>uncultured_Acetobacteraceae_bacterium__Formica_exsecta__AAB1
AGCGAACGCUGGCGGUAUGCUUAACACAUGCAAGUCGCACGR--AGAUUUAUCU---UAGUGGCGGRCGGGUGMGKAWCGCGURGGAAUUUAUCUUAAGGUGGGGGAUAACAUUGGGAAACUGAUGCUAAUACCGCAUGAUGACUGAGGUCCAAAGCC-UUCGG-GUGCCAUARGAGAAGCCYGCGUUUGAUUAGCUAGUUGGAGRGGUAAUGGCUCACCAAGGCGAUGAUCAAUAGCUGGUUURAGAGGAUGAUCAGCCACACUGGRACUGAGACACGGYCCAGACUCCUACGGGAGGCAGCAGUGGGGAAUAUUGGACAAUGGGGGCAACCCUGAUCCAGCAAUACCGCGUGUGUGAAGAAGGUCUUCGGAUUGUAAAGCACUUUCACYAGGGACGAUGAAUGACGGUACCUAGAGAAGAAGCCCCGGCUAACUUCGUGCCAGCAGCCGCGGUAAUACGAAGGGGGCRAGCGUUGCUCGGAAUGACUGGGCGUAAAGGGCGUGYAGGCGGUUUAWWGCNGUYRGRUGUGAAAUUUUKGGGCUUAACCCDRRAMSUGCAUUKGAWACGKUUAGACUAGAGUUCGAGAGAGGRUWGCGGAAUUCCCAGUGUAGAGGUGAAAUUCGUAGAUAUUGGGAAGAACACCGGUUGCGAAGGCGGCUAUCUGGCUCGAYACUGACGCUGAGGCGCGAAAGCGUGGGGAGCAAACAGGAUUAGAUACCCUGGUAGUCCACGCUGUAAACGAUGUGUGCUKGAUGUUGGGUGAUUUUAUCAUUCGGUGUCGUAGCUAACGCGAUAAGCACACCGCCUGGGGAGUACGRUCGCAAGGYUGAAACUCAAAGGAAUUGACGGGGGCCCGCACAAGCGGUGGAGCAUGUGGUUUAAUUCGAAGCAACGCGCAGAACCUUACCGAGGCUUG-UAUGCGGAGGNCUGUUUUCAGAGAURGAWAUKNUCCAGCAAUGGACCUCC-GCACAGGUGCUGCAUGGCUGUCGUCAGCUCGUGUCGUGAGAUGUUGGGUUAAGUCCCGCAACGAGCGCAACCCCUGUUUUUAGUUGCUAACACGUUUGGGUGAGCACUCUAGAGAGACYGCCGSYGWYAARSYGGAGGAAGGUGGGGAUGACGUCAAGUCCUCAUGGCCCUUAUGUCUCGGGCUACACACGUSMUACAAUGGYRRUGACAGAGAGAWGCRARMCYGCGAGGKKGAGCYGAUCUWYWAAARGYCRUCUCAGUUCGGAUUGCACUCUGCAACUCGAGUGCAUGAAGUUGGAAUCGCUAGUAAUCGCGGAUCAGCAUGCCGCGGUGAAUACGUUCCCGGGCCUUGUACACACCGCC
>Acidiphilium_cryptum
AGCGAACGCUGGCGGCAUGCUUAACACAUGCAAGUCGCACGGGCAGGGCAACCUG-UCAGUGGCGGACGGGUGAGUAACGCGUAGGAAUCUAUCCUUGGGUGGGGGACAACCGUGGGAAACUACGGCUAAUACCGCAUGAUCCCUGAGGGGCAAAGGC-GAAAG-UCGCCUGAGGAGGAGCCUGCGUCUGAUUAGGUAGUUGGUGGGGUAAAGGCCUACCAAGCCUGCGAUCAGUAGCUGGUCUGAGAGGAUGAUCAGCCACACUGGGACUGAGACACGGCCCAGACUCCUACGGGAGGCAGCAGUGGGGAAUAUUGGACAAUGGGCGAAAGCCUGAUCCAGCAAUGCCGCGUGGAUGAAGAAGGUCUUCGGAUUGUAAAGUCCUUUUGGCGGGGACGAUGA-UGACGGUACCCGCAGAAUAAGCUCCGGCUAACUUCGUGCCAGCAGCCGCGGUAAUACGAAGGGGGCUAGCGUUGCUCGGAAUGACUGGGCGUAAAGGGCGCGUAGGCGGACGGCACANGUCAGGCGUGAAAUUCCUGGGCUCAACCUGGGGACUGCGUCUGAGACGUGUUGUCUUGAGUAUGGAAGAGGGUUGUGGAAUUUCCAGUGUAGAGGUGAAAUUCGUAGAUAUUGGAAAGAACACCGGUGGCGAAGGCGGCAACCUGGUCCAUUACUGACGCUGAGGCGCGAAAGCGUGGGGAGCAAACAGGAUUAGAUACCCUGGUAGUCCACGCUGUAAACGAUGUGUGCUGGAUGUUGGGGUGCUUAGCACUUCAGUGUCGUAGCUAACGCGGUAAGCACACCGCCUGGGGAGUACGGCCGCAAGGUUGAAACUCAAAGGAAUUGACGGGGGCCCGCACAAGCGGUGGAGCAUGUGGUUUAAUUCGAAGCAACGCGCAGAACCUUACCAGGAUUUGACAUGNGGGAGuACCGGUCCAGAGAUGGACUUUN-CCCGCAAGG-GgCUCCCGCACAGGUGCUGCAUGGCUGUCGUCAGCUCGUGUCGUGAGAUGUUGGGUUAAGUCCCGCAACGAGCGCAACCCUCGCCUUCAGUUGCCAGCAUGUUUGGGUGGGCACUCUGAAGGAACUGCCGGUGACAAGCCGGAGGAAGGUGGGGAUGACGUCAAGUCCUCAUGGCCCUUAUGUCCUGGGCUACACACGUGCUACAAUGGCGGUGACAGUGGGAAGCCAGGUGGUGACACCGAGCUGAUCUCA-AAAAGCCGUCUCAGUUCGGAUUGCACUCUGCAACUCGAGUGCAUGAAGGUGGAAUCGCUAGUAAUCGCGGAUCAGCAUGCCGCGGUGAAUACGUUCCCGGGCCUUGUACACACCGCC
>Gluconacetobacter_liquefaciens
AGCGAACGCUGGCGGCAUGCUUAACACAUGCAAGUCGCACGAA-CCUUUCGGGG--UUAGUGGCGGACGGGUGAGUAACGCGUAGGUAUCUAUCCAUGGGUGGGGGAUAACUCUGGGAAACUGGAGCUAAUACCGCAUGACACCUGAGGGUCAAAGGC-GCGAG-UCGCCUGUGGAGGAGCCUGCGUUCGAUUAGCUAGUUGGCGGGGUAAAGGCCCACCAAGGCGAUGAUCGAUAGCUGGUCUGAGAGGAUGAUCAGCCACACUGGGACUGAGACACGGCCCAGACUCCUACGGGAGGCAGCAGUGGGGAAUAUUGGACAAUGGGCGCAAGCCUGAUCCAGCAAUGCCGCGUGUGUGAAGAAGGUCUUCGGAUUGUAAAGCACUUUCGACGGGGACGAUGA-UGACGGUACCCGUAGAAGAAGCCCCGGCUAACUUCGUGCCAGCAGCCGCGGUAAUACGAAGGGGGCUAGCGUUGCUCGGAAUGACUGGGCGUAAAGGGCGCGUAGGCGGUAUGGACANGUCAGAUGUGAAAUUCCUGGGCUUAACCUGGGGGCUGCAUUUGAUACGUCCAAACUAGAGUGUGAGAGAGGGUUGUGGAAUUCCCAGUGUAGAGGUGAAAUUCGUAGAUAUUGGGAAGAACACCGGUGGCGAAGGCGGCAACCUGGCUCAUAACUGACGCUGAGGCGCGAAAGCGUGGGGAGCAAACAGGAUUAGAUACCCUGGUAGUCCACGCUGUAAACGAUGUGUGCUGGAUGUUGGGUGACUUAGUCAUUCAGUGUCGUAGUUAACGCGAUAAGCACACCGCCUGGGGAGUACGGCCGCAAGGUUGAAACUCAAAGGAAUUGACGGGGGCCCGCACAAGCGGUGGAGCAUGUGGUUUAAUUCGAAGCAACGCGCAGAACCUUACCAGGGCUUGACAUGNGGGAGgCUGUAUCCAGAGAUGGGUAUUNUCCCGCAAGGGAcCUCCUGCACAGGUGCUGCAUGGCUGUCGUCAGCUCGUGUCGUGAGAUGUUGGGUUAAGUCCCGCAACGAGCGCAACCCUCGCCUUUAGUUGCCAGCAUGAUUGGGUGGGCACUCUAAAGGAACUGCCGGUGACAAGCCGGAGGAAGGUGGGGAUGACGUCAAGUCCUCAUGGCCCUUAUGUCCUGGGCUACACACGUGCUACAAUGGCGGUGACAGUGGGAAGCCAGGCAGCGAUGCCGAGCUGAUCUCA-AAAAGCCGUCUCAGUUCGGAUUGCACUCUGCAACUCGAGUGCAUGAAGGUGGAAUCGCUAGUAAUCGCGGAUCAGCAUGCCGCGGUGAAUACGUUCCCGGGCCUUGUACACACCGCC
>Acidiphilium_organovorum
AGCGAACGCUGGCGGCAUGCUUAACACAUGCAAGUCGCACGGGCAGGGCAACCUG-UCAGUGGCGGACGGGUGAGUAACGCGUAGGAAUCUAUCCUUGGGUGGGGGACAACCGUGGGAAACUACGGCUAAUACCGCAUGAUCCCUGAGGGGCAAAGGC-GAAAG-UCGCCUAAGGAGGAGCCUGCGUCUGAUUAGGUAGUUGGUGGGGUAAAGGCCUACCAAGCCUGCGAUCAGUAGCUGGUCUGAGAGGAUGAUCAGCCACACUGGGACUGAGACACGGCCCAGACUCCUACGGGAGGCAGCAGUGGGGAAUAUUGGACAAUGGGCGAAAGCCUGAUCCAGCAAUGCCGCGUGGAUGAAGAAGGUCUUCGGAUUGUAAAGUCCUUUUGGCGGGGACGAUGA-UGACGGUACCCGCAGAAUAAGCUCCGGCUAACUUCGUGCCAGCAGCCGCGGUAAUACGAAGGGGGCUAGCGUUGCUCGGAAUGACUGGGCGUAAAGGGCGCGUAGGCGGACGGCACANGUCAGGCGUGAAAUUCCUGGGCUCAACCUGGGGACUGCGUCUGAGACGUGUUGUCUUGAGUAUGGAAGAGGGUUGUGGAAUUUCCAGUGUAGAGGUGAAAUUCGUAGAUAUUGGAAAGAACACCGGUGGCGAAGGCGGCAACCUGGUCCAUUACUGACGCUGAGGCGCGAAAGCGUGGGGAGCAAACAGGAUUAGAUACCCUGGUAGUCCACGCUGUAAACGAUGUGUGCUGGAUGUUGGGGUGCUUAGCACUUCAGUGUCGUAGCUAACGCGGUAAGCACACCGCCUGGGGAGUACGGCCGCAAGGUUGAAACUCAAAGGAAUUGACGGGGGCCCGCACAAGCGGUGGAGCAUGUGGUUUAAUUCGAAGCAACGCGCAGAACCUUACCAGGAUUUGACAUGNGGGAGuACCGGUCCAGAGAUGGACUUUN-CCCGCAAGG-GgCUCCCGCACAGGUGCUGCAUGGCUGUCGUCAGCUCGUGUCGUGAGAUGUUGGGUUAAGUCCCGCAACGAGCGCAACCCUCGGCUUCAGUUGCCAGCAUGUUUGGGUGGGCACUCUGAAGGAACUGCCGGUGACAAGCCGGAGGAAGGUGGGGAUGACGUCAAGUCCUCAUGGCCCUUAUGUCCUGGGCUACACACGUGCUACAAUGGCGGUGACAGUGGGAAGCCAGGUGGUGACACCGAGCUGAUCUCA-AAAAGCCGUCUCAGUUCGGAUUGCACUCUGCAACUCGAGUGCAUGAAGGUGGAAUCGCUAGUAAUCGCGGAGCAGCAUGCCGCGGUGAAUACGUUCCCGGGCCUUGUACACACCGCC
>uncultured_Acetobacteraceae_bacterium__Camponotus_japonicus
AGCGAACGCUGGCGGUAUGCUUAACACAUGCAAGUCGCACGG--AGAUUUAUCU---UAGUGGCGGACGGGUGCGUAACGCGUAGGAAUUUAUCUUAAGGUGGGGGAUAACAUUGGGAAACUGAUGCUAAUACCGCAUGAUGACUGAGGUCUAAAGCC-UUCGG-GCGCCAUAAGAGAAGCCUGCGUUUGAUUAGCUAGUUGGAGGGGUAAUGGCUCACCAAGGCGAUGAUCAAUAGCUGGUUUGAGAGGAUGUUCAGCCACACUGGAACUGAGACACGGUCCAGACUCCUACGGGAGGCAGCAGUGGGGAAUAUUGGACAAUGGGGGCAACCCUGAUCCAGCAAUACCGCGUGUGUGAAGAAGGUCUUCGGAUUGUAAAGCACUUUCACCAGGGACGAUGA-UGACGGUACCUGGAGAAGAAGCCCCGGCUAACUUCGUGCCAGCAGCCGCGGUAAUACGAAGGGGGCGAGCGUUGCUCGGAAUGACUGGGCGUAAAGGGCGUGUAGGCGGUUUAAUGCuGUCAGAUGUGAAAUUUUUGGGCUUAACCUGAAACGUGCAUUUGAAACGGUUAGACUAGAGUUCGAGAGAGGAUAGCGGAAUUCCCAGUGUAGAGGUGAAAUUCGUAGAUAUUGGGAAGAACACCGGUUGCGAAGGCGGCUAUCUGGCUCGACACUGACGCUGAGGCGCGAAAGCGUGGGGAGCAAACAGGAUUAGAUACCCUGGUAGUCCACGCUGUAAACGAUGUGUGCUGGAUGUCGGAGAN-UUAUGUCUUCGGUGUCGAAGCUAACGCGAUAAGCACACCGCCUGGGGAGUACGAUCGCAAGGUUGAAACUCAAAGGAAUUGACGGGGGCCCGCACAAGCGGUGGAGCAUGUGGUUUAAUUCGAAGCAACGCGCAGAACCUUACCGAGGCUUG-UAUGCNGGAGgCUGUUUUCAGAGAUGGAAAUGuUCCAGCAAUGGAcCUCCUGCACAGGUGCUGCAUGGCUGUCGUCAGCUCGUGUCGUGAGAUGUUGGGUUAAGUCCCGCAACGAGCGCAACCCCUGUUUUUAGUUGCUAACACGUUUGGGUGAGCACUCUAGAGAGACCGCCGCCGUCAAGGUGGAGGAAGGUGGGGAUGACGUCAAGUCCUCAUGGCCCUUAUGUCUCGGGCUACACACGUGCUACAAUGGUGGUGACAGAGAGAUGCGAACCUGCGAGGGUGAGCUGAUCUAU-AAAAGCCAUCUCAGUUCGGAUUGCACUCUGCAACUCGAGUGCACGAAGUUGGAAUCGCUAGUAAUCGCGGAUCAGCAUGCCGCGGUGAAUACGUUCCCGGGCCUUGUACACACCGCC
>AAB1_Camponotus_chromaiodes
AGCGAACGCUGGCGGUAUGCUUAACACAUGCAAGUCGCACGG--AGAUUUAUCU---UAGUGGCGGACGGGUGCGUAACGCGUAGGAAUUUAUCUUAAGGUGGGGGAUAACAUUGGGAAACUGAUGCUAAUACCGCAUGAUGACUGAGGUCCAAAGCC-UUCGG-GUGCCAUAAGAGAAGCCUGCGUUUGAUUAGCUAGUUGGAGGGGUAAUGGCUCACCAAGGCGAUGAUCAAUAGCUGGUUUGAGAGGAUGAUCAGCCACACUGGAACUGAGACACGGUCCAGACUCCUACGGGAGGCAGCAGUGGGGAAUAUUGGACAAUGGGGGCAACCCUGAUCCAGCAAUACCGCGUGUGUGAAGAAGGUCUUCGGAUUGUAAAGCACUUUCACCAGGGACGAUGA-UGACGGUACCUGGAGAAGAAGCCCCGGCUAACUUCGUGCCAGCAGCCGCGGUAAUACGAAGGGGGCGAGCGUUGCUCGGAAUGACUGGGCGUAAAGGGCGUGUAGGCGGUUUAAUGCuGUCAGAUGUGAAAUUUUUGGGCUUAACCUGAAACGUGCAUUUGAAACGGUUAGACUAGAGUUCGAGAGAGGAUAGCGGAAUUCCCAGUGUAGAGGUGAAAUUCGUAGAUAUUGGGAAGAACACCGGUUGCGAAGGCGGCUAUCUGGCUCGACACUGACGCUGAGGCGCGAAAGCGUGGGGAGCAAACAGGAUUAGAUACCCUGGUAGUCCACGCUGUAAACGAUGUGUGCUGGAUGUCGGAGA-UUAUG-UCUUCGGUGUCGAAGCUAACGCGAUAAGCACACCGCCUGGGGAGUACGAUCGCAAGGUUGAAACUCAAAGGAAUUGACGGGGGCCCGCACAAGCGGUGGAGCAUGUGGUUUAAUUCGAAGCAACGCGCAGAACCUUACCGAGGCUUG-UAUGCGGAGGNCUGUUUUCAGAGAUGGAAAUGuUCCAGCAAUGGACCUCCuGCACAGGUGCUGCAUGGCUGUCGUCAGCUCGUGUCGUGAGAUGUUGGGUUAAGUCCCGCAACGAGCGCAACCCCUGUUUUUAGUUGCUAACACGUUUGGGUGAGCACUCUAGAGAGACCGCCGCCGUCAAGGUGGAGGAAGGUGGGGAUGACGUCAAGUCCUCAUGGCCCUUAUGUCUCGGGCUACACACGUGCUACAAUGGUGGUGACAGAGAGAUGCGAACCUGCGAGGGUGAGCUGAUCUAU-AAAAGCCAUCUCAGUUCGGAUUGCACUCUGCAACUCGAGUGCAUGAAGUUGGAAUCGCUAGUAAUCGCGGAUCAGCAUGCCGCGGUGAAUACGUUCCCGGGCCUUGUACACACCGCC
>Gluconacetobacter_europaeus
AGCGAACGCUGGCGGCAUGCUUSACACAUGCAAUUCGCACGAA-CCUUUCGGGG--UWAGUGGCGGACGGGUGAGUAACGCGUAGGGAUCUGUCCAUGGGUGGGGGAUAACUUUGGGAAACUGAAGCUAAUACCGCAUGACACCUGAGGGUCAAAGGC-GCAAG-UCGCCUGUGGAGGARCCUGCGUUCGAUUAGCUAGUUGGUGGGGUAAAGGCCUACCAAGGCGAUGAUCGAUAGCUGGUCUGAGAGGAUGAUCAGCCACACUGGGACUGAGACACGGCCCAGACUCCUACGGGAGGCAGCAGUGGGGAAUAUUGGACAAUGGGCGCAAGCCUGAUCCAGCAAUGCCGCGUGUGUGAAGAAGGUUUUCGGAUUGUAAAGCACUUUCAGCGGGGACGAUGA-UGACGGUACCCGCAGAAGAAGCCCCGGCUAACUUCGUGCCAGCAGCCGCGGUAAUACGAAGGGGGCAAGCGUUGCUCGGAAUGACUGGGCGUAAAGGGCGCGUAGGCGGUUGac-CANGUCAGAUGUGAAAUUCCUGGGCUUAACCUGGGGGCUGCAUUUGAUACGUGGCGACUAGAGUGUGAGAGAGGGUUGUGGAAUUCCCAGUGUAGAGGUGAAAUUCGUAGAUAUUGGGAAGAACACCGGUGGCGAAGGCGGCAACCUGGCUCAUGACUGACGCUGAGGCGCGAAAGCGUGGGGAGCAAACAGGAUUAGAUACCCUGGUAGUCCACGCUGUAAACGAUGUGUGCUGGAUGUUGGGUGACUUUGUCAUUCAGUGUCGUAGUUAACGCGAUAAGCACACCGCCUGGGGAGUACGGCCGCAAGGUUGAAACUCAAAGGAAUUGACGGGGGCCCGCACAAGCGGUGGAGCAUGUGGUUUAAUUCGAAGCAACGCGCAGAACCUUACCAGGGCUUGACAUGCGGAG-gUCGUGUCCAGAGAUGGGCAUUNUCUCGCAAGAGAcCUCCaGCACAGGUGCUGCAUGGCUGUCGUCAGCUCGUGUCGUGAGAUGUUGGGUUAAGUCCCGCAACGAGCGCAACCCUCGCCUUUAGUUGCCAUCACGUCUGGGUGGGCACUCUAAAGGAACUGCCGGUGACAAGCCGGAGGAAGGUGGGGAUGACGUCAAGUCCUCAUGGCCCUUAUGUCCUGGGCUACACACGUGCUACAAUGGCGGUGACAGUGGGAAGCCAGGUAGCGAUACCGAGCCGAUCUCA-AAAAGCCGUCUCAGUUCGGAUUGCACUCUGCAACUCGAGUGCAUGAAGGUGGAAUCGCUAGUAAUCGCGGAUCAGCAUGCCGCGGUGAAUACGUUCCCGGGCCUUGUACACACCGCC
>Gluconacetobacter_rhaeticus__Drosophila_melanogaster
AGCGAACGCUGGCGGCAUGCUUAACACAUGCAAGUCGCACGAA-GGUUUCGGCC--UUAGUGGCGGACGGGUGAGUAACGCGUAGGUAUCUAUCCAUGGGUGGGGGAUAACACUGGGAAACUGGUGCUAAUACCGCAUGACACCUGAGGGUCAAAGGC-GUAAG-UCGCCUGUGGAGGAGCCUGCGUUUGAUUAGCUAGUUGGUGGGGUAAAGGCCUACCAAGGCGAUGAUCAAUAGCUGGUUUGAGAGGAUGAUCAGCCACACUGGGACUGAGACACGGCCCAGACUCCUACGGGAGGCAGCAGUGGGGAAUAUUGGACAAUGGGGGCAACCCUGAUCCAGCAAUGCCGCGUGUGUGAAGAAGGUCUUCGGAUUGUAAAGCACUUUCGACGGGGACGAUGA-UGACGGUACCCGUAGAAGAAGCCCCGGCUAACUUCGUGCCAGCAGCCGCGGUAAUACGAAGGGGGCUAGCGUUGCUCGGAAUGACUGGGCGUAAAGGGCGUGUAGGCGGUUUGUACANGUCAGAUGUGAAAUUCCCGGGCUUAACCUGGGGGCUGCAUUUGAUACGUGGCGACUAGAGUGUGAGAGAGGGUUGUGGAAUUCCCAGUGUAGAGGUGAAAUUCGUAGAUAUUGGGAAGAACACCGGUGGCGAAGGCGGCAACCUGGCUCAUGACUGACGCUGAGGCGCGAAAGCGUGGGGAGCAAACAGGAUUAGAUACCCUGGUAGUCCACGCUGUAAACGAUGUGUGCUGGAUGUUGGGUGACUUUGUCAUUCAGUGUCGUAGUUAACGCGAUAAGCACACCGCCUGGGGAGUACGGCCGCAAGGUUGAAACUCAAAGGAAUUGACGGGGGCCCGCACAAGCGGUGGAGCAUGUGGUUUAAUUCGAAGCAACGCGCAGAACCUUACCAGGGCUUGACAUGCGGAG-gCCGUGUCCAGAGAUGGGCAUUNUCUCGCAAGAGAcCUCCaGCACAGGUGCUGCAUGGCUGUCGUCAGCUCGUGUCGUGAGAUGUUGGGUUAAGUCCCGCAACGAGCGCAACCCUCGCCUUUAGUUGCCAUCACGUCUGGGUGGGCACUCUAAAGGAACUGCCGGUGACAAGCCGGAGGAAGGUGGGGAUGACGUCAAGUCCUCAUGGCCCUUAUGUCCUGGGCUACACACGUGCUACAAUGGCGGUGACAGUGGGAAGCCAGGUGGUGACACCGAGCCGAUCUCA-AAAAGCCGUCUCAGUUCGGAUUGCACUCUGCAACUCGAGUGCAUGAAGGUGGAAUCGCUAGUAAUCGCGGAUCAGCAUGCCGCGGUGAAUACGUUCCCGGGCCUUGUACACACCGCC
>Acetobacter_pomorum__Drosophila_melanogaster
AGCGAACGCUGGCGGCAUGCUUAACACAUGCAAGUCGCACGAA-GGUUUCGGCC--UUAGUGGCGGACGGGUGAGUAACGCGUAGGUAUCUAUCCAUGGGUGGGGGAUAACACUGGGAAACUGGUGCUAAUACCGCAUGACACCUGAGGGUCAAAGGC-GUAAG-UCGCCUGUGGAGGAGCCUGCGUUUGAUUAGCUAGUUGGUGGGGUAAAGGCCUACCAAGGCGAUGAUCAAUAGCUGGUUUGAGAGGAUGAUCAGCCACACUGGGACUGAGACACGGCCCAGACUCCUACGGGAGGCAGCAGUGGGGAAUAUUGGACAAUGGGGGCAACCCUGAUCCAGCAAUGCCGCGUGUGUGAAGAAGGUCUUCGGAUUGUAAAGCACUUUCGACGGGGACGAUGA-UGACGGUACCCGUAGAAGAAGCCCCGGCUAACUUCGUGCCAGCAGCCGCGGUAAUACGAAGGGGGCUAGCGUUGCUCGGAAUGACUGGGCGUAAAGGGCGUGUAGGCGGUUUGUACANGUCAGAUGUGAAAUCCCCGGGCUUAACCUGGGAGCUGCAUUUGAUACGUGCAGACUAGAGUGUGAGAGAGGGUUGUGGAAUUCCCAGUGUAGAGGUGAAAUUCGUAGAUAUUGGGAAGAACACCGGUGGCGAAGGCGGCAACCUGGCUCAUUACUGACGCUGAGGCGCGAAAGCGUGGGGAGCAAACAGGAUUAGAUACCCUGGUAGUCCACGCUGUAAACGAUGUGUGCUAGAUGUUGGGUGACUUAGUCAUUCAGUGUCGCAGUUAACGCGUUAAGCACACCGCCUGGGGAGUACGGCCGCAAGGUUGAAACUCAAAGGAAUUGACGGGGGCCCGCACAAGCGGUGGAGCAUGUGGUUUAAUUCGAAGCAACGCGCAGAACCUUACCAGGGCUUGA-AUGNUAGAGgCUGCAAGCAGAGAUGUUUGUUNUCCCGCAAGGGAcCUCUAACACAGGUGCUGCAUGGCUGUCGUCAGCUCGUGUCGUGAGAUGUUGGGUUAAGUCCCGCAACGAGCGCAACCCCUAUCUUUAGUUGCCAUCAGGUUGGGCUGGGCACUCUAGAGAGACUGCCGGUGACAAGCCGGAGGAAGGUGGGGAUGACGUCAAGUCCUCAUGGCCCUUAUGUCCUGGGCUACACACGUGCUACAAUGGCGGUGACAGUGGGAAGCUAGGUGGUGACACCAUGCUGAUCUCU-AAAAGCCGUCUCAGUUCGGAUUGCACUCUGCAACUCGAGUGCAUGAAGGUGGAAUCGCUAGUAAUCGCGGAUCAGCAUGCCGCGGUGAAUACGUUCCCGGGCCUUGUACACACCGCC
>AAB2_Camponotus_chromaiodes
AGCGAACGCUGGCGGCAUGCUUAACACAUGCAAGUCGAACGGAUGUACUUGUACA-UUAGUGGCGCACGGGUGAGUAACGCGUAGGAACCUAUCCUGAGGUGGGGGAUAACAUUUGGAAACGAAUGCUAAUACCGCAUAU-GACUGAGGUUUAAAGA--UUUA--UUGCCUUAGGAGGGGCCUGCGUUUGAUUAGUUAGUUGGUGGGGUAAAGGCCUACCAAGACGAUGAUCAAUAGCUGGUUUGAGAGGAUGAUCAGCCACACUGGGACUGAGACACGGCCCAGACUCCUACGGGAGGCAGCAGUGGGGAAUAUUGGACAAUGGGCGCAAGCCUGAUCCAGCAAUGCCGCGUGAGUGAAGAAGGUCUUCGGAUUGUAAAUCUCUUUCAACGGGGACGAUGA-UGACGGUACCCGUAGAAGAAGCCCCGGCUAACUUCGUGCCAGCAGCCGCGGUAAUACGAAGGGGGCAAGCGUUGCUCGGAAUGACUGGGCGUAAAGGGCGUGCAGGCGGUCUAUAGCuGUUGGGUGUGAAAUUUUGGGGCUUAACCCUGAAACUGCAUUCAAGACGUGUAGACUAGAGUAUGUGAGAGGAUAGUGGAAUUCCCAGUGUAGAGGUGAAAUUCGUAGAUAUUGGGAAGAACACCGGUUGCGAAGGCGGCUAUCUGGUGCAUUACUGACGCUGAGGCGCGAAAGCGUGGGGAGCAAACAGGAUUAGAUACCCUGGUAGUCCACGCUGUAAACGAUGUGUGCUUGAUGUUGGGUGA-UUUAUCAUUCGGUGUCGUAGCUAACGCGAUAAGCACACCGCCUGGGGAGUACGGUCGCAAGGCUGAAACUCAAAGGAAUUGACGGGGGCCCGCACAAGCGGUGGAGCAUGUGGUUUAAUUCGAAGCAACGCGCAGAACCUUACCAGGGCUUG-UAUGCGGAGGNCUGUAUUUAGAGAUAGAUAUUNUCCAGCAAUGGACCUCCuGCACAGGUGCUGCAUGGCUGUCGUCAGCUCGUGUCGUGAGAUGUUGGGUUAAGUCCCGCAACGAGCGCAACCCUUAUCUUUAGUUGCCAGCAUGUUUGGGUGGGCACUCUAGAGAGACUGCCGUCG-CAAGGCGGAGGAAGGUGGGGAUGACGUCAAGUCCUCAUGGCCCUUAUGUCCUGGGCUACACACGUGCUACAAUGGCGAUGACAGAGAGAAGCGAGACCGCGAGGUGGAGCUGAUCUUUUAAAAGUCGUCUCAGUUCGGAUUGCACUCUGCAACUCGAGUGCAUGAAGUUGGAAUCGCUAGUAAUCGCGGAUCAGCAUGCCGCGGUGAAUACGUUCCCGGGCCUUGUACACACCGCC
>Gluconobacter_morbifer__Drosophila_melanogaster
AGCGAACGCUGGCGGCAUGCUUAACACAUGCAAGUCGCACGGA-CCUUUCGGGG--UUAGUGGCGGACGGGUGAGUAGCGCGUAGGGAUCUAUCCAUGGGUGGGGGACAACUUCGGGAAACUGGAGCUAAUACCGCAUGACACCUGAGGGUCAAAGGC-GCAAG-UCGCCUGUGGAGGAGCCUGCGUUCGAUUAGCUAGUUGGUGGGGUAAAGGCCUACCAAGGCGAUGAUCGAUAGCUGGUUUGAGAGGAUGAUCAGCCACACUGGGACUGAGACACGGCCCAGACUCCUACGGGAGGCAGCAGUGGGGAAUAUUGGACAAUGGGCGCAAGCCUGAUCCAGCAAUGCCGCGUGUGUGAAGAAGGUCUUCGGAUUGUAAAGCACUUUCGACGGGGACGAUGA-UGACGGUACCCGUAGAAGAAGCCCCGGCUAACUUCGUGCCAGCAGCCGCGGUAAUACGAAGGGGGCUAGCGUUGCUCGGAAUGACUGGGCGUAAAGGGCGCGUAGGCGGUUUGGACANGUCAGAUGUGAAAUCCCCGGGCUUAACCUGGGAACUGCAUUUGAUACGUUCAGACUAGAGUUCGAGAGAGGGUUGUGGAAUUCCCAGUGUAGAGGUGAAAUUCGUAGAUAUUGGGAAGAACACCGGUGGCGAAGGCGGCAACCUGGCUCGAUACUGACGCUGAGGCGCGAAAGCGUGGGGAGCAAACAGGAUUAGAUACCCUGGUAGUCCACGCUGUAAACGAUGUGUGCUGGAUGUUGGGUAACUUGGUUACUCAGUGUCGAAGCUAACGCGCUAAGCACACCGCCUGGGGAGUACGGCCGCAAGGUUGAAACUCAAAGGAAUUGACGGGGGCCCGCACAAGCGGUGGAGCAUGUGGUUUAAUUCGAAGCAACGCGCAGAACCUUACCAGGGCUUG-CAUGNGGGAGgCUGUGUCCAGAGAUGGGCAUUNUCUU-C---GGAcCUCCCGCACAGGUGCUGCAUGGCUGUCGUCAGCUCGUGUCGUGAGAUGUUGGGUUAAGUCCCGCAACGAGCGCAACCCUUGUCUUUAGUUGCCAGCACGUCUGGGUGGGCACUCUAGAGAGACUGCCGGUGACAAGCCGGAGGAAGGUGGGGAUGACGUCAAGUCCUCAUGGCCCUUAUGUCCUGGGCUACACACGUGCUACAAUGGCGGUGACAGUGGGAAGCUAGAUGGUGACAUCAUGCUGAUCUCU-AAAAGCCGUCUCAGUUCGGAUUGUACUCUGCAACUCGAGUGCAUGAAGGUGGAAUCGCUAGUAAUCGCGGAUCAGCAUGCCGCGGUGAAUACGUUCCCGGGCCUUGUACACACCGCC
>Asaia_platycodi
AGCGAACGCUGGCGGCAUGCUUAACACAUGCAAGUCGCACGGA-CCUUUCGGGGUG--AGUGGCGGACGGGUGAGUAUCGCGUAGGGAUCUAUCCACGGGUGGGGGAUAACAUCGGGAAACUGGUGCUAAUACCGCAUGAUACCUGAGGGUCAAAGGC-GCAAG-UCGCCUGUGGAGGAGCCUGCGUUCGAUUAGCUUGUUGGUGGGGUAAAGGCCUACCAAGGCGAUGAUCGAUAGCUGGUCUGAGAGGAUGAUCAGCCACACUGGGACUGAGACACGGCCCAGACUCCUACGGGAGGCAGCAGUGGGGAAUAUUGGACAAUGGGCGAAAGCCUGAUCCAGCAAUGCCGCGUGUGUGAAGAAGGUCUUCGGAUUGUAAAGCACUUUCGACGGGGACGAUGA-UGACGGUACCCGUAGAAGAAGCCCCGGCUAACUUCGUGCCAGCAGCCGCGGUAAUACGAAGGGGGCUAGCGUUGCUCGGAAUGACUGGGCGUAAAGGGCGCGUAGGCGGUUUACACANGUCAGAUGUGAAAUUCCAGGGCUUAACCUUGGGGCUGCAUUUGAUACGUGUAGACUAGAGUGUGAGAGAGGGUUGUGGAAUUCCCAGUGUAGAGGUGAAAUUCGUAGAUAUUGGGAAGAACACCGGUGGCGAAGGCGGCAACCUGGCUCAUUACUGACGCUGAGGCGCGAAAGCGUGGGGAGCAAACCGGAUUAGAUACCCUGGUAGUCCACGCUGUAAACGAUGUGUGCUGGAUGUUGGGUAACUUAGUUACUCAGUGUCGAAGCUAACGCGCUAAGCACACCGCCUGGGGAGUACGGCCGCAAGGUUGAAACUCAAAGGAAUUGACGGGGGCCCGCACAAGCGGUGGAGCAUGUGGUUUAAUUCGAAGCAACGCGCAGAACCUUACCAGGACUUGACAUGNGGGAGgCUGUAUCCAGAGAUGGGUAUUNUCCCGCAAGGGAcCUCCUGCACAGGUGCUGCAUGGCUGUCGUCAGCUCGUGUCGUGAGAUGUUGGGUUAAGUCCCGCAACGAGCGCAACCCUCGCCUUUAGUUGCCAGCACGUUUGGGUGGGCACUCUAGAGGAACUGCCGGUGACAAGCCGGAGGAAGGUGGGGAUGACGUCAAGUCCUCAUGGCCCUUAUGUCCUGGGCUACACACGUGCUACAAUGGCGGUGACAGUGGGAAGCUAGAUGGUGACAUCAUGCCGAUCUCU-AAAAGCCGUCUCAGUUCGGAUUGUACUCUGCAACUCGAGUACAUGAAGGUGGAAUCGCUAGUAAUCGCGGAUCAGCAUGCCGCGGUGAAUACGUUCCCGGGCCUUGUACACACCGCC
>Asaia_siamensis
AGCGAACGCUGGCGGCAUGCUUACCACAUGCAAGUCGCACGGA-CCUUUCGGGGUG--AGUGGCGGACGGGUGAGUAUCGCGUAGGGAUCUAUCCACGGGUGGGGGAUAACAUCGGGAAACUGGUGCUAAUACCGCAUGAUACCUGAGGGUCAAAGGC-GCAAG-UCGCCUGUGGAGGAGCCUGCGUUCGAUUAGCUUGUUGGUGGGGUAAAGGCCUACCAAGGCGAUGAUCGAUAGCUGGUCUGAGAGGAUGAUCAGCCACACUGGGACUGAGACACGGCCCAGACUCCUACGGGAGGCAGCAGUGGGGAAUAUUGGACAAUGGGCGAAAGCCUGAUCCAGCAAUGCCGCGUGUGUGAAGAAGGUCUUCGGAUUGUAAAGCACUUUCGACGGGGACGAUGA-UGACGGUACCCGUAGAAGAAGCCCCGGCUAACUUCGUGCCAGCAGCCGCGGUAAUACGAAGGGGGCUAGCGUUGCUCGGAAUGACUGGGCGUAAAGGGCGCGUAGGCGGUUUACACANGUCAGAUGUGAAAUUCCAGGGCUUAACCUUGGGGCUGCAUUUGAUACGUGUAGACUAGAGUGUGAGAGAGGGUUGUGGAAUUCCCAGUGUAGAGGUGAAAUUCGUAGAUAUUGGGAAGAACACCGGUGGCGAAGGCGGCAACCUGGCUCAUUACUGACGCUGAGGCGCGAAAGCGUGGGGAGCAAACAGGAUUAGAUACCCUGGUAGUCCACGCUGUAAACGAUGUGUGCUGGAUGUUGGGUAACUUAGUUACUCAGUGUCGAAGCUAACGCGCUAAGCACACCGCCUGGGGAGUACGGCCGCAAGGUUGAAACUCAAAGGAAUUGACGGGGGCCCGCACAAGCGGUGGAGCAUGUGGUUUAAUUCGAAGCAACGCGCAGAACCUUACCAGGACUUGACAUGNGGGAGgCUGUAUCCAGAGAUGGGUAUUNUCCCGCAAGGGAcCUCCUGCACAGGUGCUGCAUGGCUGUCGUCAGCUCGUGUCGUGAGAUGUUGGGUUAAGUCCCGCAACGAGCGCAACCCUCGCCUUUAGUUGCCAGCACGUUUGGGUGGGCACUCUAGAGGAACUGCCGGUGACAAGCCGGAGGAAGGUGGGGAUGACGUCAAGUCCUCAUGGCCCUUAUGUCCUGGGCUACACACGUGCUACAAUGGCGGUGACAGUGGGAAGCUAGAUGGUGACAUCGUGCCGAUCUCU-AAAAGCCGUCUCAGUUCGGAUUGUACUCUGCAACUCGAGUACAUGAAGGUGGAAUCGCUAGUAAUCGCGGAUCAGCAUGCCGCGGUGAAUACGUUCCCGGGCCUUGUACACACCGCC
>Asaia_astilbis
AGCGAACGCUGGCGGCAUGCUUAACACAUGCAAGUCGCACGGA-CUCUUCGGAGUG--AGUGGCGGACGGGUGAGUAUCGCGUAGGGAUCUAUCCACGGGUGGGGGAUAACACUGGGAAACUGGUGCUAAUACCGCAUGAUACCUGAGGGUCAAAGGC-GCAAG-UCGCCUGUGGAGGAGCCUGCGUUCGAUUAGCUUGUUGGUGGGGUAAAGGCCUACCAAGGCGAUGAUCGAUAGCUGGUCUGAGAGGAUGAUCAGCCACACUGGGACUGAGACACGGCCCAGACUCCUACGGGAGGCAGCAGUGGGGAAUAUUGGACAAUGGGCGAAAGCCUGAUCCAGCAAUGCCGCGUGUGUGAAGAAGGUCUUCGGAUUGUAAAGCACUUUCGACGGGGACGAUGA-UGACGGUACCCGUAGAAGAAGCCCCGGCUAACUUCGUGCCAGCAGCCGCGGUAAUACGAAGGGGGCUAGCGUUGCUCGGAAUGACUGGGCGUAAAGGGCGUGUAGGCGGUUUGCACANGUCAGAUGUGAAAUUCCAGGGCUUAACCUUGGGGCUGCAUUUGAUACGUGUAGACUAGAGUGUGAGAGAGGGUUGUGGAAUUCCCAGUGUAGAGGUGAAAUUCGUAGAUAUUGGGAAGAACACCGGUGGCGAAGGCGGCAACCUGGCUCAUUACUGACGCUGAGGCGCGAAAGCGUGGGGAGCAAACAGGAUUAGAUACCCUGGUAGUCCACGCUGUAAACGAUGUGUGCUGGAUGUUGGGUAACUUAGUUACUCAGUGUCGAAGCUAACGCGCUAAGCACACCGCCUGGGGAGUACGGCCGCAAGGUUGAAACUCAAAGGAAUUGACGGGGGCCCGCACAAGCGGUGGAGCAUGUGGUUUAAUUCGAAGCAACGCGCAGAACCUUACCAGGACUUGACAUGNGGGAGgCUGUAUCCAGAGAUGGGUAUUNUCCCGCAAGGGAcCUCCUGCACAGGUGCUGCAUGGCUGUCGUCAGCUCGUGUCGUGAGAUGUUGGGUUAAGUCCCGCAACGAGCGCAACCCUCGCCUUUAGUUGCCAGCACGUUUGGGUGGGCACUCUAGAGGAACUGCCGGUGACAAGCCGGAGGAAGGUGGGGAUGACGUCAAGUCCUCAUGGCCCUUAUGUCCUGGGCUACACACGUGCUACAAUGGCGGUGACAGUGGGAAGCUAGAUGGUGACAUCAUGCCGAUCUCU-AAAAGCCGUCUCAGUUCGGAUUGUACUCUGCAACUCGAGUACAUGAAGGUGGAAUCGCUAGUAAUCGCGGAUCAGCAUGCCGCGGUGAAUACGUUCCCGGGCCUUGUACACACCGCC
>Asaia_bogorensis
AGCGAACGCU-GCGGCAUGCUUAACACAUGCAAGUCGCACGGA--CCUUCGGGGUG--AGUGGCGGACGGGUGAGUAUCGCGUAGGGAUCUAUCCACGGGUGGGGGAUAACAUCGGGAAACUGGUGCUAAUACCGCAUGAUACCUGAGGGUCAAAGGC-GCAAG-UCGCCUGUGGAGGAGCCUGCGUUCGAUUAGCUUGUUGGUGGGGUAAAGGCCUACCAAGGCGAUGAUCGAUAGCUGGUCUGAGAGGAUGAUCAGCCACACUGGGACUGAGACACGGCCCAGACUCCUACGGGAGGCAGCAGUGGGGAAUAUUGGACAAUGGGCGAAAGCCUGAUCCAGCAAUGCCGCGUGUGUGAAGAAGGUCUUCGGAUUGUAAAGCACUUUCGACGGGGACGAUGA-UGACGGUACCCGUAGAAGAAGCCCCGGCUAACUUCGUGCCAGCAGCCGCGGUAAUACGAAGGGGGCUAGCGUUGCUCGGAAUGACUGGGCGUAAAGGGCGCGUAGGCGGUUUACACANGUCAGAUGUGAAAUUCCAGGGCUUAACCUUGGGGCUGCAUUUGAUACGUGUAGACUAGAGUGUGAGAGAGGGUUGUGGAAUUCCCAGUGUAGAGGUGAAAUUCGUAGAUAUUGGGAAGAACACCGGUGGCGAAGGCGGCAACCUGGCUCAUUACUGACGCUGAGGCGCGAAAGCGUGGGGAGCAAACAGGAUUAGAUACCCUGGUAGUCCACGCUGUAAACGAUGUGUGCUGGAUGUUGGGUAACUUAGUUACUCAGUGUCGAAGCUAACGCGCUAAGCACACCGCCUGGGGAGUACGGCCGCAAGGUUGAAACUCAAAGGAAUUGACGGGGGCCCGCACAAGCGGUGGAGCAUGUGGUUUAAUUCGAAGCAACGCGCAGAACCUUACCAGGACUUGACAUGNGGGAGgCUGUAUCCAGAGAUGGGUAUUNUCCCGCAAGGGAcCUCCUGCACAGGUGCUGCAUGGCUGUCGUCAGCUCGUGUCGUGAGAUGUUGGGUUAAGUCCCGCAACGAGCGCAACCCUCGCCUUUAGUUGCCAGCACGUUUGGGUGGGCACUCUAGAGGAACUGCCGGUGACAAGCCGGAGGAAGGUGGGGAUGACGUCAAGUCCUCAUGGCCCUUAUGUCCUGGGCUACACACGUGCUACAAUGGCGGUGACAGUGGGAAGCUAGAUGGUGACAUCAUGCCGAUCUCU-AAAAGCCGUCUCAGUUCGGAUUGUACUCUGCAACUCGAGUGCAUGAAGGUGGAAUCGCUAGUAAUCGCGGAUCAGCAUGCCGCGGUGAAUACGUUCCCGGGCCUUGUACACACCGCC
