# Supplementary material for: Deep divergence and rapid evolutionary rates in gut-associated Acetobacteraceae of ants
Source: BMC Microbiol. 2016 Jul 11;16:140. doi: 10.1186/s12866-016-0721-8 (PMC4939635; doi:10.1186/s12866-016-0721-8)
Supplement: Additional file 11: — Genbank accession numbers of all taxa used in phylogenetic analyses. (XLS 26 kb) [file 12866_2016_721_MOESM11_ESM.xls]

## Sheet: Af11
Additional file 11. Genbank accession numbers of all taxa used in phylogenetic analyses.
Taxon	Accession number
AAB1 Camponotus chromaiodes	KU289114
AAB2 Camponotus chromaiodes	KU289115
Acetobacter aceti	AJ419840
Acetobacter cerevisiae	AJ4198431
Acetobacter indonesiensis	AJ4198411
Acetobacter malorum, Drosophila melanogaster	AJ419844
Acetobacter pasteurianus	AJ419836
Acetobacter pomorum, Drosophila melanogaster	EU096229
Acetobacter tropicalis	AB032354
Acetobacter tropicalis, Bactrocera oleae	FN297838
Acidiphilium cryptum	D30773
Acidiphilium organovorum	D30775
Acidiphilium rubrum	D30776
Acidocella aluminiidurans	AB362219
Acidocella aminolytica	D30771
Acidocella facilis	KC924945
Acidocella sp DM1	DQ419947
Acidomonas methanolica	AB110714
Acidomonas methanolica	D30770
Asaia astilbis	AB485740
Asaia bogorensis	AB025930
Asaia bogorensis, Anopheles	HQ269803
Asaia bogorensis, Tetraponera rufonigra	F514556
Asaia platycodi	AB485739
Asaia platycodi, Anopheles	NZCBLX010000024
Asaia siamensis	AB2309912
Bombella intestini, Bombus lapidarius	KJ584313
Commensalibacter intestini, Drosophila melanogaster	NR116307
Gluconacetobacter europaeus	AJ012698
Gluconacetobacter intermedius, Drosophila melanogaster	EU096236
Gluconacetobacter liquefaciens	X75617
Gluconacetobacter oboediens	AJ001631
Gluconacetobacter rhaeticus, Drosophila melanogaster	EU096235
Gluconobacter albidus	AB1784121
Gluconobacter cerinus	AB063286
Gluconobacter japonicus	AB178400
Gluconobacter kanchanaburiensis	AB4595301
Gluconobacter kondonii	AB1784051
Gluconobacter morbifer, Drosophila melanogaster	EU096234
Gluconobacter oxydans, Saccharicoccus sacchari	AF127396
Roseomonas terrae	EF363716
Saccharibacter floricola	KJ850435
uncultured Acetobacteraceae bacterium, Camponotus castaneus	KU289116
uncultured Acetobacteraceae bacterium, Apis dorsata	HM108486
uncultured Acetobacteraceae bacterium, Atta colombica	LN568338
uncultured Acetobacteraceae bacterium, Atta laevigata	KF248847
uncultured Acetobacteraceae bacterium, Calliopsis subalpinus	HM109230
uncultured Acetobacteraceae bacterium, Camponotus fragilis	N846885
uncultured Acetobacteraceae bacterium, Camponotus japonicus	KM974908
uncultured Acetobacteraceae bacterium, Formica exsecta AAB1	PRJNA213662*
uncultured Acetobacteraceae bacterium, Formica exsecta AAB2	PRJNA213662*
uncultured Acetobacteraceae bacterium, Formica occulta	GQ275104
uncultured Acetobacteraceae bacterium, Xylocopa californica	HM112219
*Sequence was assembled from reads spanning all sequence read archives within the given BioProject
